# Supplementary material for: Characterizing first and third person viewpoints and their alternation for embodied interaction in virtual reality
Source: PLoS One. 2017 Dec 27;12(12):e0190109. doi: 10.1371/journal.pone.0190109 (PMC5744958; doi:10.1371/journal.pone.0190109)
Supplement: S1 Data — (ZIP) [file pone.0190109.s008.zip]

Archive with 9 entries (8 files):
- S1_data/
- S1_data/Alternate_Use.csv
- S1_data/data_book.pdf
- S1_data/Embodiment_Q.csv
- S1_data/GSR_Recording_Cut.csv
- S1_data/GSR_Summary.csv
- S1_data/Info_PreQ_PostQ.csv
- S1_data/MBD_Summary.csv
- S1_data/Reaching_Performance.csv
