# Supplementary material for: Characterizing first and third person viewpoints and their alternation for embodied interaction in virtual reality
Source: PLoS One. 2017 Dec 27;12(12):e0190109. doi: 10.1371/journal.pone.0190109 (PMC5744958; doi:10.1371/journal.pone.0190109)
Supplement: S1 Data — (ZIP) [file pone.0190109.s008.zip › S1_data/Alternate_Use.csv]

subject	perspective	mocap	REACH.P.changes	WALK.P.changes	WAIT.P.changes	OBSERVE.P.changes	TOTAL.P.changes	REACH.1PP.proportion	WALK.1PP.proportion	WAIT.1PP.proportion	OBSERVE.1PP.proportion	TOTAL.1PP.proportion
18	ALT	VMT	9	2	0	2	13	0.395695364238411	0.446927374301676	0	0.0555555555555556	0.329632791099224
19	ALT	VMT	1	1	0	0	2	0.398390342052314	0.723076923076923	1	1	0.68259587112838
20	ALT	VMT	4	0	0	4	8	0.824806201550388	1	1	0.861788617886179	0.853860298642534
21	ALT	VMT	4	1	2	1	8	0.700712589073634	0.875	0.929577464788732	0.171171171171171	0.574404761904762
22	ALT	VMT	3	1	1	3	8	0.438202247191011	0.821917808219178	0.421875	0.711442786069652	0.518026565464896
23	ALT	VMT	11	0	0	2	13	0.372400756143667	1	1	0.888157894736842	0.632943139696424
24	ALT	VMT	4	0	2	2	8	0.673624288425047	1	0.643410852713178	0.9375	0.764072843606724
25	ALT	VMT	4	1	0	1	6	0.336079077429984	0.761467889908257	1	0.390804597701149	0.464730300670285
26	ALT	VMT	0	0	4	0	4	1	1	0.424	1	0.784914557374304
27	ALT	VMT	7	1	2	4	14	0.572530864197531	0.650485436893204	0.753846153846154	0.858695652173913	0.644514752353134
28	ALT	VMT	8	0	0	0	8	0.679715302491103	1	1	1	0.818515113895858
29	ALT	VMT	10	2	0	3	15	0.66078431372549	0.78	1	0.572549019607843	0.696682458799662
30	ALT	VMT	0	0	0	2	2	1	1	1	0.85427135678392	0.941220798576206
31	ALT	VMT	9	1	0	0	10	0.526742301458671	0.807692307692308	1	1	0.687992130829801
32	ALT	VMT	15	7	3	2	27	0.594356261022928	0.535353535353535	0.87	0.982905982905983	0.708850288309882
34	ALT	VMT	4	5	0	5	14	0.779461279461279	0.587786259541985	1	0.691489361702128	0.757607551175487
35	ALT	VMT	9	0	0	0	9	0.378289473684211	1	1	1	0.622580639867659
36	ALT	VMT	8	0	1	3	12	0.56268221574344	1	0.953488372093023	0.833333333333333	0.667770413992188
37	ALT	VMT	5	0	0	1	6	0.545631067961165	1	1	0.336538461538462	0.558682225635165
38	ALT	VMT	6	1	1	1	9	0.318485523385301	0.822916666666667	0.43979057591623	0.693181818181818	0.489096565540378
39	ALT	VMT	7	0	2	0	9	0.875264270613108	1	0.925925925925926	1	0.933734933827618
40	ALT	VMT	6	0	0	4	10	0.524350649350649	1	1	0.824324324324324	0.669213968424588
41	ALT	VMT	3	1	0	2	6	0.527450980392157	0.858208955223881	1	0.710407239819005	0.675102595811849
42	ALT	VMT	26	0	0	4	30	0.700636942675159	1	1	0.757396449704142	0.723792694391592
43	ALT	¬VMT	3	1	0	2	6	0.760135135135135	0.556701030927835	1	0.596244131455399	0.729885066902447
44	ALT	¬VMT	8	1	5	2	16	0.623342175066313	0.263157894736842	0.572192513368984	0.942708333333333	0.645760743321719
45	ALT	¬VMT	4	1	1	3	9	0.495344506517691	0.435483870967742	0.477272727272727	0.539033457249071	0.500884955752212
46	ALT	¬VMT	3	1	2	4	10	0.36182902584493	0.451612903225806	0.492957746478873	0.874045801526718	0.523553162853298
47	ALT	¬VMT	15	1	0	2	18	0.654611211573237	0.976744186046512	1	0.889632107023411	0.775956284153005
48	ALT	¬VMT	6	2	0	3	11	0.579617834394904	0.921348314606742	1	0.840490797546012	0.703030293084692
49	ALT	¬VMT	7	5	5	7	24	0.763440860215054	0.610526315789474	0.653846153846154	0.713527851458886	0.713156659215464
50	ALT	¬VMT	6	1	1	2	10	0.530693069306931	0.13953488372093	0.540816326530612	0.919614147909968	0.619296935713423
51	ALT	¬VMT	2	0	0	2	4	0.900542495479204	1	1	0.601694915254237	0.851637774418261
52	ALT	¬VMT	6	2	2	2	12	0.554973821989529	0.833333333333333	0.96969696969697	0.790356394129979	0.719552344454786
53	ALT	¬VMT	5	1	1	3	10	0.497120921305182	0.627118644067797	0.663716814159292	0.905537459283388	0.648826289456474
54	ALT	¬VMT	1	0	1	2	4	0.975460122699387	0	0.854700854700855	0.815028901734104	0.858845668178747
56	ALT	¬VMT	7	1	0	6	14	0.720720720720721	0.163636363636364	1	0.870967741935484	0.778789499821082
57	ALT	¬VMT	8	0	0	0	8	0.633173843700159	1	1	1	0.770256411416457
58	ALT	¬VMT	8	1	1	4	14	0.660176991150442	0.967741935483871	0.604395604395604	0.680851063829787	0.68186423664256
59	ALT	¬VMT	11	1	2	0	14	0.624277456647399	0.490740740740741	0.906779661016949	1	0.727272730560533
60	ALT	¬VMT	8	0	2	0	10	0.666107382550336	1	0.96	1	0.795161290322581
61	ALT	¬VMT	11	1	2	2	16	0.591379310344828	0.943548387096774	0.737373737373737	0.883248730964467	0.707724415609444
62	ALT	¬VMT	8	4	2	0	14	0.610429447852761	0.817204301075269	0.933823529411765	1	0.718197875509649
63	ALT	¬VMT	6	0	2	2	10	0.636538461538461	1	0.318840579710145	0.711538461538462	0.609065157624743
64	ALT	¬VMT	6	2	2	4	14	0.705691056910569	0.888888888888889	0.769230769230769	0.707692307692308	0.727717924917204
65	ALT	¬VMT	4	1	0	2	7	0.365051903114187	0.160714285714286	0	0.241379310344828	0.272564784392373
66	ALT	¬VMT	3	1	2	2	8	0.575815738963532	0.5	0.827027027027027	0.921875	0.681138795926246
67	ALT	¬VMT	8	2	0	2	12	0.615131578947368	0.744186046511628	1	0.468354430379747	0.64989058003703
