# Supplementary material for: Characterizing first and third person viewpoints and their alternation for embodied interaction in virtual reality
Source: PLoS One. 2017 Dec 27;12(12):e0190109. doi: 10.1371/journal.pone.0190109 (PMC5744958; doi:10.1371/journal.pone.0190109)
Supplement: S1 Data — (ZIP) [file pone.0190109.s008.zip › S1_data/Embodiment_Q.csv]

subject	perspective	mocap	p.order	Q1	Q2	Q3	Q4	Q5	Q6	Q7	Q8	Q9	Q10	agency	ownership	self.location	threat	more.bodies	turning.virtual
18	1PP	VMT	1PP-ALT-3PP	2	2	1	1	2	-3	3	2	-3	1	2	1	-0.5	2.5	-3	1
18	3PP	VMT	1PP-ALT-3PP	2	2	1	0	-3	-2	-3	-3	-1	-2	2	0.5	-2.5	-3	-1	-2
18	ALT	VMT	1PP-ALT-3PP	3	2	1	0	-1	-2	-3	-3	-1	0	2.5	0.5	-1.5	-3	-1	0
19	1PP	VMT	ALT-3PP-1PP	3	3	3	3	3	3	2	2	-1	2	3	3	3	2	-1	2
19	3PP	VMT	ALT-3PP-1PP	2	3	2	3	3	2	1	2	1	2	2.5	2.5	2.5	1.5	1	2
19	ALT	VMT	ALT-3PP-1PP	3	3	3	3	2	3	2	3	-2	3	3	3	2.5	2.5	-2	3
20	1PP	VMT	3PP-ALT-1PP	3	2	0	3	3	2	3	3	-3	2	2.5	1.5	2.5	3	-3	2
20	3PP	VMT	3PP-ALT-1PP	2	3	2	2	3	2	-2	-2	-3	-2	2.5	2	2.5	-2	-3	-2
20	ALT	VMT	3PP-ALT-1PP	3	3	2	3	3	3	2	2	-3	2	3	2.5	3	2	-3	2
21	1PP	VMT	ALT-3PP-1PP	3	3	-3	3	3	3	3	3	-3	3	3	0	3	3	-3	3
21	3PP	VMT	ALT-3PP-1PP	3	3	3	2	-1	3	2	3	1	3	3	2.5	1	2.5	1	3
21	ALT	VMT	ALT-3PP-1PP	3	3	3	3	3	3	3	3	-2	3	3	3	3	3	-2	3
22	1PP	VMT	3PP-ALT-1PP	3	3	1	-2	1	-1	-3	-3	-3	-3	3	-0.5	0	-3	-3	-3
22	3PP	VMT	3PP-ALT-1PP	3	3	-2	-3	1	-2	-3	-3	-2	-3	3	-2.5	-0.5	-3	-2	-3
22	ALT	VMT	3PP-ALT-1PP	3	2	-2	-2	2	1	-3	-2	-3	-3	2.5	-2	1.5	-2.5	-3	-3
23	1PP	VMT	1PP-3PP-ALT	1	2	1	1	2	2	3	3	-1	1	1.5	1	2	3	-1	1
23	3PP	VMT	1PP-3PP-ALT	2	2	2	-2	1	-1	2	1	-1	-2	2	0	0	1.5	-1	-2
23	ALT	VMT	1PP-3PP-ALT	2	2	2	1	2	2	2	2	2	1	2	1.5	2	2	2	1
24	1PP	VMT	ALT-1PP-3PP	3	3	1	3	2	3	2	2	-3	2	3	2	2.5	2	-3	2
24	3PP	VMT	ALT-1PP-3PP	3	3	2	1	-2	-1	1	-3	1	1	3	1.5	-1.5	-1	1	1
24	ALT	VMT	ALT-1PP-3PP	3	3	2	2	2	2	1	2	1	2	3	2	2	1.5	1	2
25	1PP	VMT	1PP-3PP-ALT	3	3	-1	-1	3	1	-2	-2	-3	-3	3	-1	2	-2	-3	-3
25	3PP	VMT	1PP-3PP-ALT	1	1	1	-1	-2	-2	-3	-3	2	-3	1	0	-2	-3	2	-3
25	ALT	VMT	1PP-3PP-ALT	3	2	-2	-2	1	-1	-2	-3	2	-3	2.5	-2	0	-2.5	2	-3
26	1PP	VMT	ALT-1PP-3PP	2	3	2	2	2	3	2	2	-1	2	2.5	2	2.5	2	-1	2
26	3PP	VMT	ALT-1PP-3PP	3	3	0	0	-2	2	-2	-3	2	-2	3	0	0	-2.5	2	-2
26	ALT	VMT	ALT-1PP-3PP	3	3	3	2	3	2	3	2	-2	2	3	2.5	2.5	2.5	-2	2
27	1PP	VMT	3PP-1PP-ALT	3	3	3	1	3	3	1	1	-3	1	3	2	3	1	-3	1
27	3PP	VMT	3PP-1PP-ALT	3	3	3	2	0	2	-3	0	-3	0	3	2.5	1	-1.5	-3	0
27	ALT	VMT	3PP-1PP-ALT	3	3	3	1	2	1	-3	-3	-3	-3	3	2	1.5	-3	-3	-3
28	1PP	VMT	3PP-1PP-ALT	2	2	2	3	2	2	3	3	-2	2	2	2.5	2	3	-2	2
28	3PP	VMT	3PP-1PP-ALT	2	1	2	3	3	3	3	2	-2	-2	1.5	2.5	3	2.5	-2	-2
28	ALT	VMT	3PP-1PP-ALT	2	2	2	3	2	2	3	3	2	2	2	2.5	2	3	2	2
29	1PP	VMT	3PP-ALT-1PP	1	1	1	1	2	2	2	3	1	3	1	1	2	2.5	1	3
29	3PP	VMT	3PP-ALT-1PP	3	3	2	0	2	2	-1	-1	1	1	3	1	2	-1	1	1
29	ALT	VMT	3PP-ALT-1PP	3	3	2	2	2	2	1	3	1	2	3	2	2	2	1	2
30	1PP	VMT	ALT-3PP-1PP	3	3	1	2	3	1	2	2	-3	0	3	1.5	2	2	-3	0
30	3PP	VMT	ALT-3PP-1PP	1	2	0	-1	-3	-1	0	0	1	-3	1.5	-0.5	-2	0	1	-3
30	ALT	VMT	ALT-3PP-1PP	2	3	1	2	1	2	2	3	-3	0	2.5	1.5	1.5	2.5	-3	0
31	1PP	VMT	3PP-ALT-1PP	3	3	3	3	3	3	2	2	-3	2	3	3	3	2	-3	2
31	3PP	VMT	3PP-ALT-1PP	3	3	2	0	3	3	-1	0	-2	2	3	1	3	-0.5	-2	2
31	ALT	VMT	3PP-ALT-1PP	3	3	1	0	0	1	-1	-1	1	1	3	0.5	0.5	-1	1	1
32	1PP	VMT	1PP-ALT-3PP	3	3	3	2	3	3	1	1	1	2	3	2.5	3	1	1	2
32	3PP	VMT	1PP-ALT-3PP	3	2	3	2	3	2	2	2	2	2	2.5	2.5	2.5	2	2	2
32	ALT	VMT	1PP-ALT-3PP	3	3	3	3	3	3	2	2	2	3	3	3	3	2	2	3
34	1PP	VMT	3PP-1PP-ALT	2	2	2	2	3	2	2	2	-2	3	2	2	2.5	2	-2	3
34	3PP	VMT	3PP-1PP-ALT	3	2	2	1	2	3	1	1	-2	2	2.5	1.5	2.5	1	-2	2
34	ALT	VMT	3PP-1PP-ALT	2	1	-1	-1	2	2	3	1	-3	1	1.5	-1	2	2	-3	1
35	1PP	VMT	1PP-ALT-3PP	2	2	1	1	1	1	0	-1	2	1	2	1	1	-0.5	2	1
35	3PP	VMT	1PP-ALT-3PP	1	2	1	1	0	1	0	-1	1	1	1.5	1	0.5	-0.5	1	1
35	ALT	VMT	1PP-ALT-3PP	1	2	1	1	1	0	1	0	1	2	1.5	1	0.5	0.5	1	2
36	1PP	VMT	1PP-3PP-ALT	3	2	1	2	3	2	2	3	-1	3	2.5	1.5	2.5	2.5	-1	3
36	3PP	VMT	1PP-3PP-ALT	3	2	2	0	2	-1	-2	-2	2	-1	2.5	1	0.5	-2	2	-1
36	ALT	VMT	1PP-3PP-ALT	2	2	3	2	3	1	-2	-2	-3	2	2	2.5	2	-2	-3	2
37	1PP	VMT	ALT-1PP-3PP	3	3	1	3	2	2	1	2	-2	-2	3	2	2	1.5	-2	-2
37	3PP	VMT	ALT-1PP-3PP	3	2	-2	-3	-2	2	2	2	3	-1	2.5	-2.5	0	2	3	-1
37	ALT	VMT	ALT-1PP-3PP	3	3	2	2	2	3	1	2	-2	1	3	2	2.5	1.5	-2	1
38	1PP	VMT	1PP-ALT-3PP	3	0	-1	2	3	3	2	2	-3	2	1.5	0.5	3	2	-3	2
38	3PP	VMT	1PP-ALT-3PP	3	2	0	-1	1	-1	1	2	2	1	2.5	-0.5	0	1.5	2	1
38	ALT	VMT	1PP-ALT-3PP	3	2	-1	3	1	3	1	0	0	3	2.5	1	2	0.5	0	3
39	1PP	VMT	ALT-1PP-3PP	3	3	2	1	2	2	2	2	3	1	3	1.5	2	2	3	1
39	3PP	VMT	ALT-1PP-3PP	3	1	1	1	2	3	2	3	3	1	2	1	2.5	2.5	3	1
39	ALT	VMT	ALT-1PP-3PP	2	3	1	1	3	2	3	2	2	1	2.5	1	2.5	2.5	2	1
40	1PP	VMT	1PP-3PP-ALT	3	3	1	2	2	2	-1	-2	-2	-1	3	1.5	2	-1.5	-2	-1
40	3PP	VMT	1PP-3PP-ALT	2	1	2	-1	-3	-2	-3	-3	2	2	1.5	0.5	-2.5	-3	2	2
40	ALT	VMT	1PP-3PP-ALT	3	2	0	-1	-2	-1	-3	-3	3	3	2.5	-0.5	-1.5	-3	3	3
41	1PP	VMT	ALT-3PP-1PP	2	3	1	2	2	3	3	3	1	0	2.5	1.5	2.5	3	1	0
41	3PP	VMT	ALT-3PP-1PP	2	2	0	0	-1	1	0	-1	1	1	2	0	0	-0.5	1	1
41	ALT	VMT	ALT-3PP-1PP	2	3	1	1	1	2	2	1	0	-1	2.5	1	1.5	1.5	0	-1
42	1PP	VMT	3PP-1PP-ALT	3	3	3	3	3	3	3	2	-3	-2	3	3	3	2.5	-3	-2
42	3PP	VMT	3PP-1PP-ALT	3	3	1	2	3	3	2	-1	-2	-1	3	1.5	3	0.5	-2	-1
42	ALT	VMT	3PP-1PP-ALT	1	-1	-1	-1	-2	-1	0	-3	1	-2	0	-1	-1.5	-1.5	1	-2
43	1PP	¬VMT	3PP-ALT-1PP	0	1	0	-1	1	1	0	0	0	0	0.5	-0.5	1	0	0	0
43	3PP	¬VMT	3PP-ALT-1PP	2	2	1	1	1	1	0	-1	2	2	2	1	1	-0.5	2	2
43	ALT	¬VMT	3PP-ALT-1PP	2	2	1	2	2	2	1	0	0	2	2	1.5	2	0.5	0	2
44	1PP	¬VMT	ALT-1PP-3PP	2	2	3	3	3	-1	0	-2	-2	-1	2	3	1	-1	-2	-1
44	3PP	¬VMT	ALT-1PP-3PP	-2	-1	-2	-1	-2	1	-3	-2	-2	-2	-1.5	-1.5	-0.5	-2.5	-2	-2
44	ALT	¬VMT	ALT-1PP-3PP	-2	3	1	1	2	-2	-1	-1	1	1	0.5	1	0	-1	1	1
45	1PP	¬VMT	3PP-1PP-ALT	2	2	3	2	3	3	-1	-1	0	2	2	2.5	3	-1	0	2
45	3PP	¬VMT	3PP-1PP-ALT	2	1	0	2	1	2	-2	-2	-2	-1	1.5	1	1.5	-2	-2	-1
45	ALT	¬VMT	3PP-1PP-ALT	1	1	1	1	1	1	-1	0	1	1	1	1	1	-0.5	1	1
46	1PP	¬VMT	3PP-ALT-1PP	1	0	1	2	1	2	2	2	-1	2	0.5	1.5	1.5	2	-1	2
46	3PP	¬VMT	3PP-ALT-1PP	3	1	0	1	0	2	0	-1	2	1	2	0.5	1	-0.5	2	1
46	ALT	¬VMT	3PP-ALT-1PP	2	0	2	2	0	2	1	1	1	1	1	2	1	1	1	1
47	1PP	¬VMT	3PP-1PP-ALT	3	2	2	2	2	2	3	0	0	3	2.5	2	2	1.5	0	3
47	3PP	¬VMT	3PP-1PP-ALT	0	0	-2	0	0	1	1	1	2	3	0	-1	0.5	1	2	3
47	ALT	¬VMT	3PP-1PP-ALT	2	2	3	2	2	0	2	2	3	2	2	2.5	1	2	3	2
48	1PP	¬VMT	1PP-3PP-ALT	3	2	1	1	1	2	-3	-2	0	0	2.5	1	1.5	-2.5	0	0
48	3PP	¬VMT	1PP-3PP-ALT	-3	-2	1	-2	-2	1	1	1	1	-1	-2.5	-0.5	-0.5	1	1	-1
48	ALT	¬VMT	1PP-3PP-ALT	1	1	1	1	2	1	-1	0	2	1	1	1	1.5	-0.5	2	1
49	1PP	¬VMT	ALT-3PP-1PP	3	-2	2	2	0	-2	1	-1	2	1	0.5	2	-1	0	2	1
49	3PP	¬VMT	ALT-3PP-1PP	1	2	-2	1	2	1	2	1	2	2	1.5	-0.5	1.5	1.5	2	2
49	ALT	¬VMT	ALT-3PP-1PP	2	-1	2	1	2	-2	1	-1	-1	1	0.5	1.5	0	0	-1	1
50	1PP	¬VMT	1PP-ALT-3PP	1	1	0	1	-1	1	-1	1	2	0	1	0.5	0	0	2	0
50	3PP	¬VMT	1PP-ALT-3PP	-3	-1	-2	-2	-3	-2	-2	-3	-3	-3	-2	-2	-2.5	-2.5	-3	-3
50	ALT	¬VMT	1PP-ALT-3PP	-1	-2	1	-1	2	-2	1	1	3	0	-1.5	0	0	1	3	0
51	1PP	¬VMT	1PP-3PP-ALT	2	2	2	2	2	2	0	1	0	1	2	2	2	0.5	0	1
51	3PP	¬VMT	1PP-3PP-ALT	1	0	-1	1	1	2	1	-1	2	1	0.5	0	1.5	0	2	1
51	ALT	¬VMT	1PP-3PP-ALT	2	1	2	1	2	2	-1	2	-1	3	1.5	1.5	2	0.5	-1	3
52	1PP	¬VMT	ALT-3PP-1PP	2	3	2	2	2	2	1	1	1	0	2.5	2	2	1	1	0
52	3PP	¬VMT	ALT-3PP-1PP	-3	-2	-3	-2	-3	1	-1	-3	-3	-1	-2.5	-2.5	-1	-2	-3	-1
52	ALT	¬VMT	ALT-3PP-1PP	1	2	2	1	2	2	2	0	-2	1	1.5	1.5	2	1	-2	1
53	1PP	¬VMT	1PP-ALT-3PP	3	3	0	3	3	2	2	2	-2	3	3	1.5	2.5	2	-2	3
53	3PP	¬VMT	1PP-ALT-3PP	-2	1	-2	0	-3	2	0	1	1	-2	-0.5	-1	-0.5	0.5	1	-2
53	ALT	¬VMT	1PP-ALT-3PP	1	-1	1	1	1	1	-1	1	0	1	0	1	1	0	0	1
54	1PP	¬VMT	ALT-1PP-3PP	-2	0	2	1	3	-1	0	0	-2	0	-1	1.5	1	0	-2	0
54	3PP	¬VMT	ALT-1PP-3PP	-2	-2	-1	-2	-3	-3	1	-3	-2	-2	-2	-1.5	-3	-1	-2	-2
54	ALT	¬VMT	ALT-1PP-3PP	-3	0	0	0	2	-1	-2	-1	-2	1	-1.5	0	0.5	-1.5	-2	1
56	1PP	¬VMT	ALT-3PP-1PP	0	1	1	-1	2	2	2	0	-3	1	0.5	0	2	1	-3	1
56	3PP	¬VMT	ALT-3PP-1PP	0	-1	3	1	-1	2	-3	-2	-2	2	-0.5	2	0.5	-2.5	-2	2
56	ALT	¬VMT	ALT-3PP-1PP	1	0	-2	1	2	2	-1	-2	-3	0	0.5	-0.5	2	-1.5	-3	0
57	1PP	¬VMT	1PP-3PP-ALT	2	2	2	2	3	3	2	2	2	2	2	2	3	2	2	2
57	3PP	¬VMT	1PP-3PP-ALT	2	2	2	1	1	1	0	0	2	1	2	1.5	1	0	2	1
57	ALT	¬VMT	1PP-3PP-ALT	2	2	2	2	2	2	2	2	2	2	2	2	2	2	2	2
58	1PP	¬VMT	1PP-3PP-ALT	-2	-1	3	-1	1	-1	2	2	-1	1	-1.5	1	0	2	-1	1
58	3PP	¬VMT	1PP-3PP-ALT	-3	-3	-3	-3	-3	-3	-3	-3	-3	-3	-3	-3	-3	-3	-3	-3
58	ALT	¬VMT	1PP-3PP-ALT	0	-3	0	0	0	-3	0	0	3	0	-1.5	0	-1.5	0	3	0
59	1PP	¬VMT	1PP-ALT-3PP	-2	0	2	-2	3	-2	2	2	3	3	-1	0	0.5	2	3	3
59	3PP	¬VMT	1PP-ALT-3PP	3	-3	-3	3	-3	-3	-3	-3	-3	-3	0	0	-3	-3	-3	-3
59	ALT	¬VMT	1PP-ALT-3PP	3	1	-2	-2	-3	3	-2	-3	3	-3	2	-2	0	-2.5	3	-3
60	1PP	¬VMT	ALT-1PP-3PP	2	2	1	1	1	2	1	1	-1	1	2	1	1.5	1	-1	1
60	3PP	¬VMT	ALT-1PP-3PP	-1	-1	-2	-2	-2	0	-1	0	-2	-1	-1	-2	-1	-0.5	-2	-1
60	ALT	¬VMT	ALT-1PP-3PP	2	2	-1	-1	1	1	1	1	-1	1	2	-1	1	1	-1	1
61	1PP	¬VMT	3PP-1PP-ALT	1	1	1	2	1	1	-3	-3	3	2	1	1.5	1	-3	3	2
61	3PP	¬VMT	3PP-1PP-ALT	-1	-1	1	1	1	2	-3	-3	1	1	-1	1	1.5	-3	1	1
61	ALT	¬VMT	3PP-1PP-ALT	2	3	2	1	1	1	-3	-3	3	1	2.5	1.5	1	-3	3	1
62	1PP	¬VMT	ALT-1PP-3PP	1	1	2	1	0	3	2	-1	2	2	1	1.5	1.5	0.5	2	2
62	3PP	¬VMT	ALT-1PP-3PP	-3	-1	-3	-3	1	1	-3	-3	-3	-3	-2	-3	1	-3	-3	-3
62	ALT	¬VMT	ALT-1PP-3PP	-3	0	-1	1	2	2	-1	-2	1	-1	-1.5	0	2	-1.5	1	-1
63	1PP	¬VMT	3PP-ALT-1PP	0	1	2	-1	2	1	0	-2	-2	-1	0.5	0.5	1.5	-1	-2	-1
63	3PP	¬VMT	3PP-ALT-1PP	-1	1	-1	-3	0	-2	-1	-3	-3	-3	0	-2	-1	-2	-3	-3
63	ALT	¬VMT	3PP-ALT-1PP	1	1	0	0	1	1	1	0	-1	2	1	0	1	0.5	-1	2
64	1PP	¬VMT	3PP-ALT-1PP	1	1	2	1	2	1	1	2	1	1	1	1.5	1.5	1.5	1	1
64	3PP	¬VMT	3PP-ALT-1PP	1	1	2	1	2	0	1	1	1	-1	1	1.5	1	1	1	-1
64	ALT	¬VMT	3PP-ALT-1PP	1	1	2	2	1	1	1	2	2	1	1	2	1	1.5	2	1
65	1PP	¬VMT	1PP-ALT-3PP	3	2	3	3	3	3	2	2	2	3	2.5	3	3	2	2	3
65	3PP	¬VMT	1PP-ALT-3PP	-1	1	1	0	3	1	1	1	1	1	0	0.5	2	1	1	1
65	ALT	¬VMT	1PP-ALT-3PP	2	1	1	2	1	1	0	1	2	2	1.5	1.5	1	0.5	2	2
66	1PP	¬VMT	ALT-3PP-1PP	-2	-1	1	1	1	1	1	2	-2	1	-1.5	1	1	1.5	-2	1
66	3PP	¬VMT	ALT-3PP-1PP	-3	-3	-2	-2	-2	0	-3	-3	-1	0	-3	-2	-1	-3	-1	0
66	ALT	¬VMT	ALT-3PP-1PP	-3	1	-1	-1	2	0	1	2	2	-2	-1	-1	1	1.5	2	-2
67	1PP	¬VMT	3PP-1PP-ALT	3	3	3	2	2	2	2	2	0	2	3	2.5	2	2	0	2
67	3PP	¬VMT	3PP-1PP-ALT	2	2	1	1	2	2	1	2	3	1	2	1	2	1.5	3	1
67	ALT	¬VMT	3PP-1PP-ALT	2	2	2	2	2	2	1	0	1	3	2	2	2	0.5	1	3
