# Supplementary material for: Characterizing first and third person viewpoints and their alternation for embodied interaction in virtual reality
Source: PLoS One. 2017 Dec 27;12(12):e0190109. doi: 10.1371/journal.pone.0190109 (PMC5744958; doi:10.1371/journal.pone.0190109)
Supplement: S1 Data — (ZIP) [file pone.0190109.s008.zip › S1_data/GSR_Recording_Cut.csv]

subject	perspective	mocap	relative.time	relative.gsr.signal	threat.stage
67	ALT	¬VMT	-5	0.0518232421875	before
67	ALT	¬VMT	-4.99023499999998	0.054666015625	before
67	ALT	¬VMT	-4.98046899999997	0.0577990234375	before
67	ALT	¬VMT	-4.97070299999996	0.0599041015625	before
67	ALT	¬VMT	-4.96093800000006	0.0624748046875	before
67	ALT	¬VMT	-4.95117200000004	0.06448984375	before
67	ALT	¬VMT	-4.94140700000003	0.067130078125	before
67	ALT	¬VMT	-4.93164100000001	0.0689876953125	before
67	ALT	¬VMT	-4.921875	0.071015234375	before
67	ALT	¬VMT	-4.91210999999998	0.0728859375	before
67	ALT	¬VMT	-4.90234399999997	0.0748275390625	before
67	ALT	¬VMT	-4.89257799999996	0.07647890625	before
67	ALT	¬VMT	-4.88281300000006	0.0783224609375	before
67	ALT	¬VMT	-4.87304700000004	0.079807421875	before
67	ALT	¬VMT	-4.86328200000003	0.0813345703125	before
67	ALT	¬VMT	-4.85351600000001	0.082838671875	before
67	ALT	¬VMT	-4.84375	0.084799609375	before
67	ALT	¬VMT	-4.83398499999998	0.086312109375	before
67	ALT	¬VMT	-4.82421899999997	0.087668359375	before
67	ALT	¬VMT	-4.81445299999996	0.0888740234375	before
67	ALT	¬VMT	-4.80468800000006	0.08993828125	before
67	ALT	¬VMT	-4.79492200000004	0.091365625	before
67	ALT	¬VMT	-4.78515700000003	0.0924404296875	before
67	ALT	¬VMT	-4.77539100000001	0.09340078125	before
67	ALT	¬VMT	-4.765625	0.094492578125	before
67	ALT	¬VMT	-4.75585999999998	0.0956150390625	before
67	ALT	¬VMT	-4.74609399999997	0.096495703125	before
67	ALT	¬VMT	-4.73632799999996	0.0977888671875	before
67	ALT	¬VMT	-4.72656300000006	0.098713671875	before
67	ALT	¬VMT	-4.71679700000004	0.0999951171875	before
67	ALT	¬VMT	-4.70703200000003	0.1001298828125	before
67	ALT	¬VMT	-4.69726600000001	0.1014767578125	before
67	ALT	¬VMT	-4.6875	0.10204375	before
67	ALT	¬VMT	-4.67773499999998	0.1034443359375	before
67	ALT	¬VMT	-4.66796899999997	0.10369140625	before
67	ALT	¬VMT	-4.65820299999996	0.1045193359375	before
67	ALT	¬VMT	-4.64843800000006	0.1043603515625	before
67	ALT	¬VMT	-4.63867200000004	0.105155859375	before
67	ALT	¬VMT	-4.62890700000003	0.10574453125	before
67	ALT	¬VMT	-4.61914100000001	0.10638125	before
67	ALT	¬VMT	-4.609375	0.1061337890625	before
67	ALT	¬VMT	-4.59960999999998	0.106589453125	before
67	ALT	¬VMT	-4.58984399999997	0.1064591796875	before
67	ALT	¬VMT	-4.58007799999996	0.1066798828125	before
67	ALT	¬VMT	-4.57031300000006	0.1068365234375	before
67	ALT	¬VMT	-4.56054700000004	0.107521875	before
67	ALT	¬VMT	-4.55078200000003	0.107608203125	before
67	ALT	¬VMT	-4.54101600000001	0.107771875	before
67	ALT	¬VMT	-4.53125	0.107290234375	before
67	ALT	¬VMT	-4.52148499999998	0.1079556640625	before
67	ALT	¬VMT	-4.51171899999997	0.1088384765625	before
67	ALT	¬VMT	-4.50195299999996	0.109689453125	before
67	ALT	¬VMT	-4.49218800000006	0.1092927734375	before
67	ALT	¬VMT	-4.48242200000004	0.1090880859375	before
67	ALT	¬VMT	-4.47265700000003	0.10879296875	before
67	ALT	¬VMT	-4.46289100000001	0.108668359375	before
67	ALT	¬VMT	-4.453125	0.1086599609375	before
67	ALT	¬VMT	-4.44335999999998	0.1088931640625	before
67	ALT	¬VMT	-4.43359399999997	0.1096154296875	before
67	ALT	¬VMT	-4.42382799999996	0.1090771484375	before
67	ALT	¬VMT	-4.41406300000006	0.1083755859375	before
67	ALT	¬VMT	-4.40429700000004	0.107623828125	before
67	ALT	¬VMT	-4.39453200000003	0.10729453125	before
67	ALT	¬VMT	-4.38476600000001	0.106901171875	before
67	ALT	¬VMT	-4.375	0.105744140625	before
67	ALT	¬VMT	-4.36523499999998	0.1047888671875	before
67	ALT	¬VMT	-4.35546899999997	0.10393125	before
67	ALT	¬VMT	-4.34570299999996	0.1025134765625	before
67	ALT	¬VMT	-4.33593800000006	0.101691015625	before
67	ALT	¬VMT	-4.32617200000004	0.1003068359375	before
67	ALT	¬VMT	-4.31640700000003	0.101032421875	before
67	ALT	¬VMT	-4.30664100000001	0.1007107421875	before
67	ALT	¬VMT	-4.296875	0.0998078125	before
67	ALT	¬VMT	-4.28710999999998	0.0985384765625	before
67	ALT	¬VMT	-4.27734399999997	0.0976939453125	before
67	ALT	¬VMT	-4.26757799999996	0.09581796875	before
67	ALT	¬VMT	-4.25781300000006	0.0948359375	before
67	ALT	¬VMT	-4.24804700000004	0.093416015625	before
67	ALT	¬VMT	-4.23828200000003	0.0922623046875	before
67	ALT	¬VMT	-4.22851600000001	0.0907861328125	before
67	ALT	¬VMT	-4.21875	0.0901427734375	before
67	ALT	¬VMT	-4.20898499999998	0.089331640625	before
67	ALT	¬VMT	-4.19921899999997	0.0891521484375	before
67	ALT	¬VMT	-4.18945299999996	0.0880326171875	before
67	ALT	¬VMT	-4.17968800000006	0.08695546875	before
67	ALT	¬VMT	-4.16992200000004	0.0853482421875	before
67	ALT	¬VMT	-4.16015700000003	0.0839771484375	before
67	ALT	¬VMT	-4.15039100000001	0.082519921875	before
67	ALT	¬VMT	-4.140625	0.080926953125	before
67	ALT	¬VMT	-4.13085999999998	0.07906484375	before
67	ALT	¬VMT	-4.12109399999997	0.07798046875	before
67	ALT	¬VMT	-4.11132799999996	0.076406640625	before
67	ALT	¬VMT	-4.10156300000006	0.0749921875	before
67	ALT	¬VMT	-4.09179700000004	0.0730119140625	before
67	ALT	¬VMT	-4.08203200000003	0.0720552734375	before
67	ALT	¬VMT	-4.07226600000001	0.070325	before
67	ALT	¬VMT	-4.0625	0.0689015625	before
67	ALT	¬VMT	-4.05273499999998	0.06696875	before
67	ALT	¬VMT	-4.04296899999997	0.06549296875	before
67	ALT	¬VMT	-4.03320299999996	0.064204296875	before
67	ALT	¬VMT	-4.02343800000006	0.0628458984375	before
67	ALT	¬VMT	-4.01367200000004	0.06157265625	before
67	ALT	¬VMT	-4.00390700000003	0.0598578125	before
67	ALT	¬VMT	-3.99414100000001	0.058381640625	before
67	ALT	¬VMT	-3.984375	0.056910546875	before
67	ALT	¬VMT	-3.97460999999998	0.055476953125	before
67	ALT	¬VMT	-3.96484399999997	0.054013671875	before
67	ALT	¬VMT	-3.95507799999996	0.052428125	before
67	ALT	¬VMT	-3.94531300000006	0.050819140625	before
67	ALT	¬VMT	-3.93554700000004	0.0494923828125	before
67	ALT	¬VMT	-3.92578200000003	0.047740625	before
67	ALT	¬VMT	-3.91601600000001	0.04657578125	before
67	ALT	¬VMT	-3.90625	0.0446306640625	before
67	ALT	¬VMT	-3.89648499999998	0.0434369140625	before
67	ALT	¬VMT	-3.88671899999997	0.0409232421875	before
67	ALT	¬VMT	-3.87695299999996	0.03900234375	before
67	ALT	¬VMT	-3.86718800000006	0.036969140625	before
67	ALT	¬VMT	-3.85742200000004	0.0346701171875	before
67	ALT	¬VMT	-3.84765700000003	0.032627734375	before
67	ALT	¬VMT	-3.83789100000001	0.031439453125	before
67	ALT	¬VMT	-3.828125	0.028940625	before
67	ALT	¬VMT	-3.81835999999998	0.027507421875	before
67	ALT	¬VMT	-3.80859399999997	0.025436328125	before
67	ALT	¬VMT	-3.79882799999996	0.023696875	before
67	ALT	¬VMT	-3.78906300000006	0.0214537109375	before
67	ALT	¬VMT	-3.77929700000004	0.019862890625	before
67	ALT	¬VMT	-3.76953200000003	0.0179568359375	before
67	ALT	¬VMT	-3.75976600000001	0.0161080078125	before
67	ALT	¬VMT	-3.75	0.0137451171875	before
67	ALT	¬VMT	-3.74023499999998	0.0118283203125	before
67	ALT	¬VMT	-3.73046899999997	0.0098466796875	before
67	ALT	¬VMT	-3.72070299999996	0.0081341796875	before
67	ALT	¬VMT	-3.71093800000006	0.005893359375	before
67	ALT	¬VMT	-3.70117200000004	0.004258203125	before
67	ALT	¬VMT	-3.69140700000003	0.002625390625	before
67	ALT	¬VMT	-3.68164100000001	0.0011625	before
67	ALT	¬VMT	-3.671875	-0.000468359375	before
67	ALT	¬VMT	-3.66210999999998	-0.002335546875	before
67	ALT	¬VMT	-3.65234399999997	-0.004259765625	before
67	ALT	¬VMT	-3.64257799999996	-0.0057599609375	before
67	ALT	¬VMT	-3.63281300000006	-0.0075796875	before
67	ALT	¬VMT	-3.62304700000004	-0.009238671875	before
67	ALT	¬VMT	-3.61328200000003	-0.011317578125	before
67	ALT	¬VMT	-3.60351600000001	-0.0126888671875	before
67	ALT	¬VMT	-3.59375	-0.0143373046875	before
67	ALT	¬VMT	-3.58398499999998	-0.0156833984375	before
67	ALT	¬VMT	-3.57421899999997	-0.0171734375	before
67	ALT	¬VMT	-3.56445299999996	-0.0186103515625	before
67	ALT	¬VMT	-3.55468800000006	-0.02011796875	before
67	ALT	¬VMT	-3.54492200000004	-0.021709375	before
67	ALT	¬VMT	-3.53515700000003	-0.0232453125	before
67	ALT	¬VMT	-3.52539100000001	-0.02495078125	before
67	ALT	¬VMT	-3.515625	-0.0263876953125	before
67	ALT	¬VMT	-3.50585999999998	-0.02859765625	before
67	ALT	¬VMT	-3.49609399999997	-0.030130078125	before
67	ALT	¬VMT	-3.48632799999996	-0.0321494140625	before
67	ALT	¬VMT	-3.47656300000006	-0.0337447265625	before
67	ALT	¬VMT	-3.46679700000004	-0.035505078125	before
67	ALT	¬VMT	-3.45703200000003	-0.0369419921875	before
67	ALT	¬VMT	-3.44726600000001	-0.0388771484375	before
67	ALT	¬VMT	-3.4375	-0.0403736328125	before
67	ALT	¬VMT	-3.42773499999998	-0.042576171875	before
67	ALT	¬VMT	-3.41796899999997	-0.0439490234375	before
67	ALT	¬VMT	-3.40820299999996	-0.04582265625	before
67	ALT	¬VMT	-3.39843800000006	-0.0463837890625	before
67	ALT	¬VMT	-3.38867200000004	-0.047587109375	before
67	ALT	¬VMT	-3.37890700000003	-0.0489099609375	before
67	ALT	¬VMT	-3.36914100000001	-0.05080703125	before
67	ALT	¬VMT	-3.359375	-0.051864453125	before
67	ALT	¬VMT	-3.34960999999998	-0.0536568359375	before
67	ALT	¬VMT	-3.33984399999997	-0.0545888671875	before
67	ALT	¬VMT	-3.33007799999996	-0.05626953125	before
67	ALT	¬VMT	-3.32031300000006	-0.05721484375	before
67	ALT	¬VMT	-3.31054700000004	-0.0587560546875	before
67	ALT	¬VMT	-3.30078200000003	-0.0597091796875	before
67	ALT	¬VMT	-3.29101600000001	-0.061094140625	before
67	ALT	¬VMT	-3.28125	-0.0618197265625	before
67	ALT	¬VMT	-3.27148499999998	-0.06308984375	before
67	ALT	¬VMT	-3.26171899999997	-0.06364921875	before
67	ALT	¬VMT	-3.25195299999996	-0.06489375	before
67	ALT	¬VMT	-3.24218800000006	-0.06550234375	before
67	ALT	¬VMT	-3.23242200000004	-0.0665806640625	before
67	ALT	¬VMT	-3.22265700000003	-0.0675576171875	before
67	ALT	¬VMT	-3.21289100000001	-0.068285546875	before
67	ALT	¬VMT	-3.203125	-0.0694658203125	before
67	ALT	¬VMT	-3.19335999999998	-0.0703865234375	before
67	ALT	¬VMT	-3.18359399999997	-0.070844140625	before
67	ALT	¬VMT	-3.17382799999996	-0.0715169921875	before
67	ALT	¬VMT	-3.16406300000006	-0.0718720703125	before
67	ALT	¬VMT	-3.15429700000004	-0.0726720703125	before
67	ALT	¬VMT	-3.14453200000003	-0.073155859375	before
67	ALT	¬VMT	-3.13476600000001	-0.0734689453125	before
67	ALT	¬VMT	-3.125	-0.07379765625	before
67	ALT	¬VMT	-3.11523499999998	-0.07396875	before
67	ALT	¬VMT	-3.10546899999997	-0.0743599609375	before
67	ALT	¬VMT	-3.09570299999996	-0.0743611328125	before
67	ALT	¬VMT	-3.08593800000006	-0.074388671875	before
67	ALT	¬VMT	-3.07617200000004	-0.074123046875	before
67	ALT	¬VMT	-3.06640700000003	-0.074156640625	before
67	ALT	¬VMT	-3.05664100000001	-0.073584375	before
67	ALT	¬VMT	-3.046875	-0.0732330078125	before
67	ALT	¬VMT	-3.03710999999998	-0.07214921875	before
67	ALT	¬VMT	-3.02734399999997	-0.0701306640625	before
67	ALT	¬VMT	-3.01757799999996	-0.06708515625	before
67	ALT	¬VMT	-3.00781300000006	-0.0660388671875	before
67	ALT	¬VMT	-2.99804700000004	-0.0647255859375	before
67	ALT	¬VMT	-2.98828200000003	-0.0640689453125	before
67	ALT	¬VMT	-2.97851600000001	-0.0629126953125	before
67	ALT	¬VMT	-2.96875	-0.061621484375	before
67	ALT	¬VMT	-2.95898499999998	-0.0602310546875	before
67	ALT	¬VMT	-2.94921899999997	-0.0590265625	before
67	ALT	¬VMT	-2.93945299999996	-0.0570185546875	before
67	ALT	¬VMT	-2.92968800000006	-0.0560240234375	before
67	ALT	¬VMT	-2.91992200000004	-0.0541408203125	before
67	ALT	¬VMT	-2.91015700000003	-0.0524333984375	before
67	ALT	¬VMT	-2.90039100000001	-0.0504974609375	before
67	ALT	¬VMT	-2.890625	-0.0486125	before
67	ALT	¬VMT	-2.88085999999998	-0.0464828125	before
67	ALT	¬VMT	-2.87109399999997	-0.044603515625	before
67	ALT	¬VMT	-2.86132799999996	-0.0419662109375	before
67	ALT	¬VMT	-2.85156300000006	-0.0394576171875	before
67	ALT	¬VMT	-2.84179700000004	-0.03716328125	before
67	ALT	¬VMT	-2.83203200000003	-0.0351025390625	before
67	ALT	¬VMT	-2.82226600000001	-0.0325419921875	before
67	ALT	¬VMT	-2.8125	-0.029785546875	before
67	ALT	¬VMT	-2.80273499999998	-0.0267892578125	before
67	ALT	¬VMT	-2.79296899999997	-0.0236958984375	before
67	ALT	¬VMT	-2.78320299999996	-0.0207255859375	before
67	ALT	¬VMT	-2.77343800000006	-0.017751171875	before
67	ALT	¬VMT	-2.76367200000004	-0.0140505859375	before
67	ALT	¬VMT	-2.75390700000003	-0.0108572265625	before
67	ALT	¬VMT	-2.74414100000001	-0.0077185546875	before
67	ALT	¬VMT	-2.734375	-0.0038734375	before
67	ALT	¬VMT	-2.72460999999998	7.8125e-07	before
67	ALT	¬VMT	-2.71484399999997	0.003662890625	before
67	ALT	¬VMT	-2.70507799999996	0.0072595703125	before
67	ALT	¬VMT	-2.69531300000006	0.0113458984375	before
67	ALT	¬VMT	-2.68554700000004	0.0148345703125	before
67	ALT	¬VMT	-2.67578200000003	0.01935546875	before
67	ALT	¬VMT	-2.66601600000001	0.023453515625	before
67	ALT	¬VMT	-2.65625	0.028109375	before
67	ALT	¬VMT	-2.64648499999998	0.032306640625	before
67	ALT	¬VMT	-2.63671899999997	0.036901171875	before
67	ALT	¬VMT	-2.62695299999996	0.0409697265625	before
67	ALT	¬VMT	-2.61718800000006	0.0448560546875	before
67	ALT	¬VMT	-2.60742200000004	0.0495623046875	before
67	ALT	¬VMT	-2.59765700000003	0.0542533203125	before
67	ALT	¬VMT	-2.58789100000001	0.0587146484375	before
67	ALT	¬VMT	-2.578125	0.0638869140625	before
67	ALT	¬VMT	-2.56835999999998	0.0683908203125	before
67	ALT	¬VMT	-2.55859399999997	0.0729162109375	before
67	ALT	¬VMT	-2.54882799999996	0.0770439453125	before
67	ALT	¬VMT	-2.53906300000006	0.08081171875	before
67	ALT	¬VMT	-2.52929700000004	0.0846033203125	before
67	ALT	¬VMT	-2.51953200000003	0.088619140625	before
67	ALT	¬VMT	-2.50976600000001	0.0922015625	before
67	ALT	¬VMT	-2.5	0.09704609375	before
67	ALT	¬VMT	-2.49023499999998	0.1006248046875	before
67	ALT	¬VMT	-2.48046899999997	0.105213671875	before
67	ALT	¬VMT	-2.47070299999996	0.1085712890625	before
67	ALT	¬VMT	-2.46093800000006	0.1131505859375	before
67	ALT	¬VMT	-2.45117200000004	0.1168296875	before
67	ALT	¬VMT	-2.44140700000003	0.1209853515625	before
67	ALT	¬VMT	-2.43164100000001	0.1247103515625	before
67	ALT	¬VMT	-2.421875	0.1286626953125	before
67	ALT	¬VMT	-2.41210999999998	0.1321853515625	before
67	ALT	¬VMT	-2.40234399999997	0.135338671875	before
67	ALT	¬VMT	-2.39257799999996	0.138658203125	before
67	ALT	¬VMT	-2.38281300000006	0.1423232421875	before
67	ALT	¬VMT	-2.37304700000004	0.145548828125	before
67	ALT	¬VMT	-2.36328200000003	0.1491533203125	before
67	ALT	¬VMT	-2.35351600000001	0.152484765625	before
67	ALT	¬VMT	-2.34375	0.1558232421875	before
67	ALT	¬VMT	-2.33398499999998	0.1586583984375	before
67	ALT	¬VMT	-2.32421899999997	0.161381640625	before
67	ALT	¬VMT	-2.31445299999996	0.1646208984375	before
67	ALT	¬VMT	-2.30468800000006	0.166808984375	before
67	ALT	¬VMT	-2.29492200000004	0.169806640625	before
67	ALT	¬VMT	-2.28515700000003	0.1721294921875	before
67	ALT	¬VMT	-2.27539100000001	0.174653125	before
67	ALT	¬VMT	-2.265625	0.177116015625	before
67	ALT	¬VMT	-2.25585999999998	0.1795259765625	before
67	ALT	¬VMT	-2.24609399999997	0.1814671875	before
67	ALT	¬VMT	-2.23632799999996	0.18391015625	before
67	ALT	¬VMT	-2.22656300000006	0.1859482421875	before
67	ALT	¬VMT	-2.21679700000004	0.188787109375	before
67	ALT	¬VMT	-2.20703200000003	0.1908669921875	before
67	ALT	¬VMT	-2.19726600000001	0.1931126953125	before
67	ALT	¬VMT	-2.1875	0.1951138671875	before
67	ALT	¬VMT	-2.17773499999998	0.19691875	before
67	ALT	¬VMT	-2.16796899999997	0.1980048828125	before
67	ALT	¬VMT	-2.15820299999996	0.199765234375	before
67	ALT	¬VMT	-2.14843800000006	0.200937890625	before
67	ALT	¬VMT	-2.13867200000004	0.2026482421875	before
67	ALT	¬VMT	-2.12890700000003	0.20372421875	before
67	ALT	¬VMT	-2.11914100000001	0.2054728515625	before
67	ALT	¬VMT	-2.109375	0.206254296875	before
67	ALT	¬VMT	-2.09960999999998	0.207956640625	before
67	ALT	¬VMT	-2.08984399999997	0.20889765625	before
67	ALT	¬VMT	-2.08007799999996	0.2101490234375	before
67	ALT	¬VMT	-2.07031300000006	0.210770703125	before
67	ALT	¬VMT	-2.06054700000004	0.21183125	before
67	ALT	¬VMT	-2.05078200000003	0.212839453125	before
67	ALT	¬VMT	-2.04101600000001	0.2141359375	before
67	ALT	¬VMT	-2.03125	0.2145638671875	before
67	ALT	¬VMT	-2.02148499999998	0.2156087890625	before
67	ALT	¬VMT	-2.01171899999997	0.216491796875	before
67	ALT	¬VMT	-2.00195299999996	0.2177681640625	before
67	ALT	¬VMT	-1.99218800000006	0.218604296875	before
67	ALT	¬VMT	-1.98242200000004	0.219615234375	before
67	ALT	¬VMT	-1.97265700000003	0.21955234375	before
67	ALT	¬VMT	-1.96289100000001	0.2203853515625	before
67	ALT	¬VMT	-1.953125	0.220873046875	before
67	ALT	¬VMT	-1.94335999999998	0.2211974609375	before
67	ALT	¬VMT	-1.93359399999997	0.22151953125	before
67	ALT	¬VMT	-1.92382799999996	0.221947265625	before
67	ALT	¬VMT	-1.91406300000006	0.22254296875	before
67	ALT	¬VMT	-1.90429700000004	0.222473828125	before
67	ALT	¬VMT	-1.89453200000003	0.222372265625	before
67	ALT	¬VMT	-1.88476600000001	0.22198046875	before
67	ALT	¬VMT	-1.875	0.2220400390625	before
67	ALT	¬VMT	-1.86523499999998	0.2221423828125	before
67	ALT	¬VMT	-1.85546899999997	0.2218287109375	before
67	ALT	¬VMT	-1.84570299999996	0.221633984375	before
67	ALT	¬VMT	-1.83593800000006	0.2214806640625	before
67	ALT	¬VMT	-1.82617200000004	0.2214857421875	before
67	ALT	¬VMT	-1.81640700000003	0.22089921875	before
67	ALT	¬VMT	-1.80664100000001	0.2206365234375	before
67	ALT	¬VMT	-1.796875	0.220166796875	before
67	ALT	¬VMT	-1.78710999999998	0.2194404296875	before
67	ALT	¬VMT	-1.77734399999997	0.219159765625	before
67	ALT	¬VMT	-1.76757799999996	0.21885	before
67	ALT	¬VMT	-1.75781300000006	0.21915546875	before
67	ALT	¬VMT	-1.74804700000004	0.2180740234375	before
67	ALT	¬VMT	-1.73828200000003	0.217751953125	before
67	ALT	¬VMT	-1.72851600000001	0.2166255859375	before
67	ALT	¬VMT	-1.71875	0.21657265625	before
67	ALT	¬VMT	-1.70898499999998	0.2154998046875	before
67	ALT	¬VMT	-1.69921899999997	0.2150322265625	before
67	ALT	¬VMT	-1.68945299999996	0.2138373046875	before
67	ALT	¬VMT	-1.67968800000006	0.2131080078125	before
67	ALT	¬VMT	-1.66992200000004	0.2117515625	before
67	ALT	¬VMT	-1.66015700000003	0.2114978515625	before
67	ALT	¬VMT	-1.65039100000001	0.2105373046875	before
67	ALT	¬VMT	-1.640625	0.209434375	before
67	ALT	¬VMT	-1.63085999999998	0.207880078125	before
67	ALT	¬VMT	-1.62109399999997	0.2072556640625	before
67	ALT	¬VMT	-1.61132799999996	0.2057203125	before
67	ALT	¬VMT	-1.60156300000006	0.2047484375	before
67	ALT	¬VMT	-1.59179700000004	0.202917578125	before
67	ALT	¬VMT	-1.58203200000003	0.2017646484375	before
67	ALT	¬VMT	-1.57226600000001	0.2003451171875	before
67	ALT	¬VMT	-1.5625	0.199115234375	before
67	ALT	¬VMT	-1.55273499999998	0.197383984375	before
67	ALT	¬VMT	-1.54296899999997	0.1966271484375	before
67	ALT	¬VMT	-1.53320299999996	0.1952646484375	before
67	ALT	¬VMT	-1.52343800000006	0.193279296875	before
67	ALT	¬VMT	-1.51367200000004	0.19109375	before
67	ALT	¬VMT	-1.50390700000003	0.1891318359375	before
67	ALT	¬VMT	-1.49414100000001	0.187319140625	before
67	ALT	¬VMT	-1.484375	0.185705859375	before
67	ALT	¬VMT	-1.47460999999998	0.184071875	before
67	ALT	¬VMT	-1.46484399999997	0.182387109375	before
67	ALT	¬VMT	-1.45507799999996	0.180659375	before
67	ALT	¬VMT	-1.44531300000006	0.1780625	before
67	ALT	¬VMT	-1.43554700000004	0.1762580078125	before
67	ALT	¬VMT	-1.42578200000003	0.174093359375	before
67	ALT	¬VMT	-1.41601600000001	0.17211171875	before
67	ALT	¬VMT	-1.40625	0.1692900390625	before
67	ALT	¬VMT	-1.39648499999998	0.1670630859375	before
67	ALT	¬VMT	-1.38671899999997	0.164592578125	before
67	ALT	¬VMT	-1.37695299999996	0.1622015625	before
67	ALT	¬VMT	-1.36718800000006	0.159184765625	before
67	ALT	¬VMT	-1.35742200000004	0.157537109375	before
67	ALT	¬VMT	-1.34765700000003	0.155357421875	before
67	ALT	¬VMT	-1.33789100000001	0.1530908203125	before
67	ALT	¬VMT	-1.328125	0.1509720703125	before
67	ALT	¬VMT	-1.31835999999998	0.14909296875	before
67	ALT	¬VMT	-1.30859399999997	0.1466703125	before
67	ALT	¬VMT	-1.29882799999996	0.1445015625	before
67	ALT	¬VMT	-1.28906300000006	0.141824609375	before
67	ALT	¬VMT	-1.27929700000004	0.13987890625	before
67	ALT	¬VMT	-1.26953200000003	0.1369712890625	before
67	ALT	¬VMT	-1.25976600000001	0.1351103515625	before
67	ALT	¬VMT	-1.25	0.1328412109375	before
67	ALT	¬VMT	-1.24023499999998	0.1308935546875	before
67	ALT	¬VMT	-1.23046899999997	0.1286837890625	before
67	ALT	¬VMT	-1.22070299999996	0.1266919921875	before
67	ALT	¬VMT	-1.21093800000006	0.1243576171875	before
67	ALT	¬VMT	-1.20117200000004	0.122262109375	before
67	ALT	¬VMT	-1.19140700000003	0.1199306640625	before
67	ALT	¬VMT	-1.18164100000001	0.1178158203125	before
67	ALT	¬VMT	-1.171875	0.1157591796875	before
67	ALT	¬VMT	-1.16210999999998	0.1140876953125	before
67	ALT	¬VMT	-1.15234399999997	0.1120634765625	before
67	ALT	¬VMT	-1.14257799999996	0.110235546875	before
67	ALT	¬VMT	-1.13281300000006	0.1077474609375	before
67	ALT	¬VMT	-1.12304700000004	0.10583984375	before
67	ALT	¬VMT	-1.11328200000003	0.1033583984375	before
67	ALT	¬VMT	-1.10351600000001	0.1016892578125	before
67	ALT	¬VMT	-1.09375	0.0991486328125	before
67	ALT	¬VMT	-1.08398499999998	0.0970990234375	before
67	ALT	¬VMT	-1.07421899999997	0.0957732421875	before
67	ALT	¬VMT	-1.06445299999996	0.093430078125	before
67	ALT	¬VMT	-1.05468800000006	0.0914380859375	before
67	ALT	¬VMT	-1.04492200000004	0.0892732421875	before
67	ALT	¬VMT	-1.03515700000003	0.087119921875	before
67	ALT	¬VMT	-1.02539100000001	0.084942578125	before
67	ALT	¬VMT	-1.015625	0.0829810546875	before
67	ALT	¬VMT	-1.00585999999998	0.0808115234375	before
67	ALT	¬VMT	-0.996093999999971	0.0788591796875	before
67	ALT	¬VMT	-0.986327999999958	0.0766546875	before
67	ALT	¬VMT	-0.976563000000056	0.0748197265625	before
67	ALT	¬VMT	-0.966797000000042	0.0727244140625	before
67	ALT	¬VMT	-0.957032000000027	0.07091015625	before
67	ALT	¬VMT	-0.947266000000013	0.068934765625	before
67	ALT	¬VMT	-0.9375	0.06683046875	before
67	ALT	¬VMT	-0.927734999999984	0.0646162109375	before
67	ALT	¬VMT	-0.917968999999971	0.0630228515625	before
67	ALT	¬VMT	-0.908202999999958	0.060971875	before
67	ALT	¬VMT	-0.898438000000056	0.0598458984375	before
67	ALT	¬VMT	-0.888672000000042	0.0578	before
67	ALT	¬VMT	-0.878907000000027	0.056270703125	before
67	ALT	¬VMT	-0.869141000000013	0.0538345703125	before
67	ALT	¬VMT	-0.859375	0.052715625	before
67	ALT	¬VMT	-0.849609999999984	0.050684765625	before
67	ALT	¬VMT	-0.839843999999971	0.048929296875	before
67	ALT	¬VMT	-0.830077999999958	0.0468591796875	before
67	ALT	¬VMT	-0.820313000000056	0.0457025390625	before
67	ALT	¬VMT	-0.810547000000042	0.04336640625	before
67	ALT	¬VMT	-0.800782000000027	0.04183046875	before
67	ALT	¬VMT	-0.791016000000013	0.040045703125	before
67	ALT	¬VMT	-0.78125	0.0385640625	before
67	ALT	¬VMT	-0.771484999999984	0.0363607421875	before
67	ALT	¬VMT	-0.761718999999971	0.0345486328125	before
67	ALT	¬VMT	-0.751952999999958	0.0325080078125	before
67	ALT	¬VMT	-0.742188000000056	0.031386328125	before
67	ALT	¬VMT	-0.732422000000042	0.029346875	before
67	ALT	¬VMT	-0.722657000000027	0.02789609375	before
67	ALT	¬VMT	-0.712891000000013	0.02636875	before
67	ALT	¬VMT	-0.703125	0.0247615234375	before
67	ALT	¬VMT	-0.693359999999984	0.023432421875	before
67	ALT	¬VMT	-0.683593999999971	0.0218134765625	before
67	ALT	¬VMT	-0.673827999999958	0.019887890625	before
67	ALT	¬VMT	-0.664063000000056	0.01781171875	before
67	ALT	¬VMT	-0.654297000000042	0.01614375	before
67	ALT	¬VMT	-0.644532000000027	0.014326171875	before
67	ALT	¬VMT	-0.634766000000013	0.012829296875	before
67	ALT	¬VMT	-0.625	0.01147890625	before
67	ALT	¬VMT	-0.615234999999984	0.0097255859375	before
67	ALT	¬VMT	-0.605468999999971	0.008294921875	before
67	ALT	¬VMT	-0.595702999999958	0.0067568359375	before
67	ALT	¬VMT	-0.585938000000056	0.0051099609375	before
67	ALT	¬VMT	-0.576172000000042	0.003530078125	before
67	ALT	¬VMT	-0.566407000000027	0.0022498046875	before
67	ALT	¬VMT	-0.556641000000013	0.0011658203125	before
67	ALT	¬VMT	-0.546875	-4.8828125e-05	before
67	ALT	¬VMT	-0.537109999999984	-0.000735546875	before
67	ALT	¬VMT	-0.527343999999971	-0.002171484375	before
67	ALT	¬VMT	-0.517577999999958	-0.0033095703125	before
67	ALT	¬VMT	-0.507813000000056	-0.004875390625	before
67	ALT	¬VMT	-0.498047000000042	-0.00569453125	before
67	ALT	¬VMT	-0.488282000000027	-0.0073150390625	before
67	ALT	¬VMT	-0.478516000000013	-0.00820390625	before
67	ALT	¬VMT	-0.46875	-0.009474609375	before
67	ALT	¬VMT	-0.458984999999984	-0.0106373046875	before
67	ALT	¬VMT	-0.449218999999971	-0.011240625	before
67	ALT	¬VMT	-0.439452999999958	-0.01180078125	before
67	ALT	¬VMT	-0.429688000000056	-0.013161328125	before
67	ALT	¬VMT	-0.419922000000042	-0.013725	before
67	ALT	¬VMT	-0.410157000000027	-0.0141623046875	before
67	ALT	¬VMT	-0.400391000000013	-0.014828515625	before
67	ALT	¬VMT	-0.390625	-0.015819140625	before
67	ALT	¬VMT	-0.380859999999984	-0.0164875	before
67	ALT	¬VMT	-0.371093999999971	-0.017574609375	before
67	ALT	¬VMT	-0.361327999999958	-0.018070703125	before
67	ALT	¬VMT	-0.351563000000056	-0.018647265625	before
67	ALT	¬VMT	-0.341797000000042	-0.019238671875	before
67	ALT	¬VMT	-0.332032000000027	-0.0193783203125	before
67	ALT	¬VMT	-0.322266000000013	-0.019745703125	before
67	ALT	¬VMT	-0.3125	-0.0202099609375	before
67	ALT	¬VMT	-0.302734999999984	-0.02026640625	before
67	ALT	¬VMT	-0.292968999999971	-0.0208693359375	before
67	ALT	¬VMT	-0.283202999999958	-0.020873828125	before
67	ALT	¬VMT	-0.273438000000056	-0.020952734375	before
67	ALT	¬VMT	-0.263672000000042	-0.0209072265625	before
67	ALT	¬VMT	-0.253907000000027	-0.021091015625	before
67	ALT	¬VMT	-0.244141000000013	-0.0208716796875	before
67	ALT	¬VMT	-0.234375	-0.0205490234375	before
67	ALT	¬VMT	-0.224609999999984	-0.020827734375	before
67	ALT	¬VMT	-0.214843999999971	-0.0205912109375	before
67	ALT	¬VMT	-0.205077999999958	-0.020084765625	before
67	ALT	¬VMT	-0.195313000000056	-0.019602734375	before
67	ALT	¬VMT	-0.185547000000042	-0.0193060546875	before
67	ALT	¬VMT	-0.175782000000027	-0.0188603515625	before
67	ALT	¬VMT	-0.166016000000013	-0.0186927734375	before
67	ALT	¬VMT	-0.15625	-0.01798515625	before
67	ALT	¬VMT	-0.146484999999984	-0.0178435546875	before
67	ALT	¬VMT	-0.136718999999971	-0.0170078125	before
67	ALT	¬VMT	-0.126952999999958	-0.015939453125	before
67	ALT	¬VMT	-0.117188000000056	-0.01505	before
67	ALT	¬VMT	-0.107422000000042	-0.01438359375	before
67	ALT	¬VMT	-0.0976570000000265	-0.0134994140625	before
67	ALT	¬VMT	-0.0878910000000133	-0.0131029296875	before
67	ALT	¬VMT	-0.078125	-0.011600390625	before
67	ALT	¬VMT	-0.0683599999999842	-0.0103939453125	before
67	ALT	¬VMT	-0.0585939999999709	-0.0092076171875	before
67	ALT	¬VMT	-0.0488279999999577	-0.0082357421875	before
67	ALT	¬VMT	-0.0390630000000556	-0.006581640625	before
67	ALT	¬VMT	-0.0292970000000423	-0.0046267578125	before
67	ALT	¬VMT	-0.0195320000000265	-0.0026880859375	before
67	ALT	¬VMT	-0.00976600000001326	-0.0013267578125	before
67	ALT	¬VMT	0	0.0005115234375	onset
67	ALT	¬VMT	0.00976500000001579	0.001276171875	onset
67	ALT	¬VMT	0.0195310000000291	0.0029087890625	onset
67	ALT	¬VMT	0.0292970000000423	0.00388828125	onset
67	ALT	¬VMT	0.0390619999999444	0.005603515625	onset
67	ALT	¬VMT	0.0488279999999577	0.0064974609375	onset
67	ALT	¬VMT	0.0585929999999735	0.00821796875	onset
67	ALT	¬VMT	0.0683589999999867	0.009115234375	onset
67	ALT	¬VMT	0.078125	0.010805078125	onset
67	ALT	¬VMT	0.0878900000000158	0.011992578125	onset
67	ALT	¬VMT	0.0976560000000291	0.013440625	onset
67	ALT	¬VMT	0.107422000000042	0.014323828125	onset
67	ALT	¬VMT	0.117186999999944	0.015383203125	onset
67	ALT	¬VMT	0.126952999999958	0.0169267578125	onset
67	ALT	¬VMT	0.136717999999973	0.0185798828125	onset
67	ALT	¬VMT	0.146483999999987	0.0195798828125	onset
67	ALT	¬VMT	0.15625	0.0210234375	onset
67	ALT	¬VMT	0.166015000000016	0.02269453125	onset
67	ALT	¬VMT	0.175781000000029	0.0246056640625	onset
67	ALT	¬VMT	0.185547000000042	0.026253515625	onset
67	ALT	¬VMT	0.195311999999944	0.0275111328125	onset
67	ALT	¬VMT	0.205077999999958	0.028742578125	onset
67	ALT	¬VMT	0.214842999999973	0.0300869140625	onset
67	ALT	¬VMT	0.224608999999987	0.031655078125	onset
67	ALT	¬VMT	0.234375	0.0326173828125	onset
67	ALT	¬VMT	0.244140000000016	0.033975390625	onset
67	ALT	¬VMT	0.253906000000029	0.0350265625	onset
67	ALT	¬VMT	0.263672000000042	0.0367423828125	onset
67	ALT	¬VMT	0.273436999999944	0.03828671875	onset
67	ALT	¬VMT	0.283202999999958	0.0398484375	onset
67	ALT	¬VMT	0.292967999999973	0.0407634765625	onset
67	ALT	¬VMT	0.302733999999987	0.0422611328125	onset
67	ALT	¬VMT	0.3125	0.0431380859375	onset
67	ALT	¬VMT	0.322265000000016	0.0444921875	onset
67	ALT	¬VMT	0.332031000000029	0.0455595703125	onset
67	ALT	¬VMT	0.341797000000042	0.0472232421875	onset
67	ALT	¬VMT	0.351561999999944	0.047966015625	onset
67	ALT	¬VMT	0.361327999999958	0.04941015625	onset
67	ALT	¬VMT	0.371092999999973	0.05026796875	onset
67	ALT	¬VMT	0.380858999999987	0.0516892578125	onset
67	ALT	¬VMT	0.390625	0.052403515625	onset
67	ALT	¬VMT	0.400390000000016	0.053133203125	onset
67	ALT	¬VMT	0.410156000000029	0.0536603515625	onset
67	ALT	¬VMT	0.419922000000042	0.054710546875	onset
67	ALT	¬VMT	0.429686999999944	0.05537578125	onset
67	ALT	¬VMT	0.439452999999958	0.05618984375	onset
67	ALT	¬VMT	0.449217999999973	0.0569138671875	onset
67	ALT	¬VMT	0.458983999999987	0.0578982421875	onset
67	ALT	¬VMT	0.46875	0.058234765625	onset
67	ALT	¬VMT	0.478515000000016	0.0590443359375	onset
67	ALT	¬VMT	0.488281000000029	0.05931171875	onset
67	ALT	¬VMT	0.498047000000042	0.0600751953125	onset
67	ALT	¬VMT	0.507811999999944	0.060405078125	onset
67	ALT	¬VMT	0.517577999999958	0.0613201171875	onset
67	ALT	¬VMT	0.527342999999973	0.061701953125	onset
67	ALT	¬VMT	0.537108999999987	0.0621533203125	onset
67	ALT	¬VMT	0.546875	0.0624419921875	onset
67	ALT	¬VMT	0.556640000000016	0.063027734375	onset
67	ALT	¬VMT	0.566406000000029	0.063394921875	onset
67	ALT	¬VMT	0.576172000000042	0.06356328125	onset
67	ALT	¬VMT	0.585936999999944	0.0638181640625	onset
67	ALT	¬VMT	0.595702999999958	0.0638029296875	onset
67	ALT	¬VMT	0.605467999999973	0.06374609375	onset
67	ALT	¬VMT	0.615233999999987	0.0643283203125	onset
67	ALT	¬VMT	0.625	0.064823828125	onset
67	ALT	¬VMT	0.634765000000016	0.064890234375	onset
67	ALT	¬VMT	0.644531000000029	0.0650142578125	onset
67	ALT	¬VMT	0.654297000000042	0.0647796875	onset
67	ALT	¬VMT	0.664061999999944	0.0650169921875	onset
67	ALT	¬VMT	0.673827999999958	0.06494609375	onset
67	ALT	¬VMT	0.683592999999973	0.064819921875	onset
67	ALT	¬VMT	0.693358999999987	0.064716015625	onset
67	ALT	¬VMT	0.703125	0.06496171875	onset
67	ALT	¬VMT	0.712890000000016	0.06446484375	onset
67	ALT	¬VMT	0.722656000000029	0.0644669921875	onset
67	ALT	¬VMT	0.732422000000042	0.0635931640625	onset
67	ALT	¬VMT	0.742186999999944	0.0640333984375	onset
67	ALT	¬VMT	0.751952999999958	0.0634482421875	onset
67	ALT	¬VMT	0.761717999999973	0.06278359375	onset
67	ALT	¬VMT	0.771483999999987	0.0623791015625	onset
67	ALT	¬VMT	0.78125	0.0622119140625	onset
67	ALT	¬VMT	0.791015000000016	0.061155078125	onset
67	ALT	¬VMT	0.800781000000029	0.0609734375	onset
67	ALT	¬VMT	0.810547000000042	0.0602439453125	onset
67	ALT	¬VMT	0.820311999999944	0.05977578125	onset
67	ALT	¬VMT	0.830077999999958	0.0590822265625	onset
67	ALT	¬VMT	0.839842999999973	0.0586880859375	onset
67	ALT	¬VMT	0.849608999999987	0.0581005859375	onset
67	ALT	¬VMT	0.859375	0.0577783203125	onset
67	ALT	¬VMT	0.869140000000016	0.0569267578125	onset
67	ALT	¬VMT	0.878906000000029	0.0566708984375	onset
67	ALT	¬VMT	0.888672000000042	0.05535390625	onset
67	ALT	¬VMT	0.898436999999944	0.055217578125	onset
67	ALT	¬VMT	0.908202999999958	0.0543814453125	onset
67	ALT	¬VMT	0.917967999999973	0.0538302734375	onset
67	ALT	¬VMT	0.927733999999987	0.05254140625	onset
67	ALT	¬VMT	0.9375	0.0519541015625	onset
67	ALT	¬VMT	0.947265000000016	0.0511337890625	onset
67	ALT	¬VMT	0.957031000000029	0.0506076171875	onset
67	ALT	¬VMT	0.966797000000042	0.04964921875	onset
67	ALT	¬VMT	0.976561999999944	0.0494591796875	onset
67	ALT	¬VMT	0.986327999999958	0.04841796875	onset
67	ALT	¬VMT	0.996092999999973	0.047809375	onset
67	ALT	¬VMT	1.00585899999999	0.046678125	after
67	ALT	¬VMT	1.015625	0.0459087890625	after
67	ALT	¬VMT	1.02539000000002	0.045166015625	after
67	ALT	¬VMT	1.03515600000003	0.0442173828125	after
67	ALT	¬VMT	1.04492200000004	0.043326171875	after
67	ALT	¬VMT	1.05468699999994	0.0423775390625	after
67	ALT	¬VMT	1.06445299999996	0.04145078125	after
67	ALT	¬VMT	1.07421799999997	0.04044296875	after
67	ALT	¬VMT	1.08398399999999	0.0394908203125	after
67	ALT	¬VMT	1.09375	0.0387470703125	after
67	ALT	¬VMT	1.10351500000002	0.0381765625	after
67	ALT	¬VMT	1.11328100000003	0.0377134765625	after
67	ALT	¬VMT	1.12304700000004	0.03721484375	after
67	ALT	¬VMT	1.13281199999994	0.0363732421875	after
67	ALT	¬VMT	1.14257799999996	0.03564609375	after
67	ALT	¬VMT	1.15234299999997	0.0347337890625	after
67	ALT	¬VMT	1.16210899999999	0.0342912109375	after
67	ALT	¬VMT	1.171875	0.033433984375	after
67	ALT	¬VMT	1.18164000000002	0.032740625	after
67	ALT	¬VMT	1.19140600000003	0.0318876953125	after
67	ALT	¬VMT	1.20117200000004	0.031331640625	after
67	ALT	¬VMT	1.21093699999994	0.0309919921875	after
67	ALT	¬VMT	1.22070299999996	0.031238671875	after
67	ALT	¬VMT	1.23046799999997	0.0307796875	after
67	ALT	¬VMT	1.24023399999999	0.0305740234375	after
67	ALT	¬VMT	1.25	0.0302599609375	after
67	ALT	¬VMT	1.25976500000002	0.0306705078125	after
67	ALT	¬VMT	1.26953100000003	0.0305203125	after
67	ALT	¬VMT	1.27929700000004	0.030391015625	after
67	ALT	¬VMT	1.28906199999994	0.03018671875	after
67	ALT	¬VMT	1.29882799999996	0.0308158203125	after
67	ALT	¬VMT	1.30859299999997	0.0310095703125	after
67	ALT	¬VMT	1.31835899999999	0.03146953125	after
67	ALT	¬VMT	1.328125	0.0309177734375	after
67	ALT	¬VMT	1.33789000000002	0.031685546875	after
67	ALT	¬VMT	1.34765600000003	0.031757421875	after
67	ALT	¬VMT	1.35742200000004	0.03246015625	after
67	ALT	¬VMT	1.36718699999994	0.0333216796875	after
67	ALT	¬VMT	1.37695299999996	0.0345224609375	after
67	ALT	¬VMT	1.38671799999997	0.035315625	after
67	ALT	¬VMT	1.39648399999999	0.03623515625	after
67	ALT	¬VMT	1.40625	0.036762890625	after
67	ALT	¬VMT	1.41601500000002	0.037711328125	after
67	ALT	¬VMT	1.42578100000003	0.0387345703125	after
67	ALT	¬VMT	1.43554700000004	0.0399677734375	after
67	ALT	¬VMT	1.44531199999994	0.041148828125	after
67	ALT	¬VMT	1.45507799999996	0.0425146484375	after
67	ALT	¬VMT	1.46484299999997	0.044092578125	after
67	ALT	¬VMT	1.47460899999999	0.045815234375	after
67	ALT	¬VMT	1.484375	0.047380859375	after
67	ALT	¬VMT	1.49414000000002	0.04893671875	after
67	ALT	¬VMT	1.50390600000003	0.051059375	after
67	ALT	¬VMT	1.51367200000004	0.053062109375	after
67	ALT	¬VMT	1.52343699999994	0.0554298828125	after
67	ALT	¬VMT	1.53320299999996	0.0578146484375	after
67	ALT	¬VMT	1.54296799999997	0.0600748046875	after
67	ALT	¬VMT	1.55273399999999	0.0619515625	after
67	ALT	¬VMT	1.5625	0.0647771484375	after
67	ALT	¬VMT	1.57226500000002	0.067303515625	after
67	ALT	¬VMT	1.58203100000003	0.070098046875	after
67	ALT	¬VMT	1.59179700000004	0.072708984375	after
67	ALT	¬VMT	1.60156199999994	0.0761935546875	after
67	ALT	¬VMT	1.61132799999996	0.07881171875	after
67	ALT	¬VMT	1.62109299999997	0.08211484375	after
67	ALT	¬VMT	1.63085899999999	0.084575390625	after
67	ALT	¬VMT	1.640625	0.088371875	after
67	ALT	¬VMT	1.65039000000002	0.0911193359375	after
67	ALT	¬VMT	1.66015600000003	0.095055078125	after
67	ALT	¬VMT	1.66992200000004	0.0987466796875	after
67	ALT	¬VMT	1.67968699999994	0.1027966796875	after
67	ALT	¬VMT	1.68945299999996	0.10659140625	after
67	ALT	¬VMT	1.69921799999997	0.11080859375	after
67	ALT	¬VMT	1.70898399999999	0.1145884765625	after
67	ALT	¬VMT	1.71875	0.1191052734375	after
67	ALT	¬VMT	1.72851500000002	0.12311640625	after
67	ALT	¬VMT	1.73828100000003	0.1276736328125	after
67	ALT	¬VMT	1.74804700000004	0.131707421875	after
67	ALT	¬VMT	1.75781199999994	0.1361466796875	after
67	ALT	¬VMT	1.76757799999996	0.14109375	after
67	ALT	¬VMT	1.77734299999997	0.1458638671875	after
67	ALT	¬VMT	1.78710899999999	0.1507939453125	after
67	ALT	¬VMT	1.796875	0.1560111328125	after
67	ALT	¬VMT	1.80664000000002	0.160708203125	after
67	ALT	¬VMT	1.81640600000003	0.1660880859375	after
67	ALT	¬VMT	1.82617200000004	0.1715041015625	after
67	ALT	¬VMT	1.83593699999994	0.176275390625	after
67	ALT	¬VMT	1.84570299999996	0.1816626953125	after
67	ALT	¬VMT	1.85546799999997	0.18711875	after
67	ALT	¬VMT	1.86523399999999	0.1923453125	after
67	ALT	¬VMT	1.875	0.19822734375	after
67	ALT	¬VMT	1.88476500000002	0.2044326171875	after
67	ALT	¬VMT	1.89453100000003	0.2101888671875	after
67	ALT	¬VMT	1.90429700000004	0.2161451171875	after
67	ALT	¬VMT	1.91406199999994	0.2222435546875	after
67	ALT	¬VMT	1.92382799999996	0.228566015625	after
67	ALT	¬VMT	1.93359299999997	0.2347841796875	after
67	ALT	¬VMT	1.94335899999999	0.24119375	after
67	ALT	¬VMT	1.953125	0.24777578125	after
67	ALT	¬VMT	1.96289000000002	0.25479921875	after
67	ALT	¬VMT	1.97265600000003	0.2615462890625	after
67	ALT	¬VMT	1.98242200000004	0.26892578125	after
67	ALT	¬VMT	1.99218699999994	0.27577109375	after
67	ALT	¬VMT	2.00195299999996	0.2829625	after
67	ALT	¬VMT	2.01171799999997	0.2895216796875	after
67	ALT	¬VMT	2.02148399999999	0.2961728515625	after
67	ALT	¬VMT	2.03125	0.30218828125	after
67	ALT	¬VMT	2.04101500000002	0.3082982421875	after
67	ALT	¬VMT	2.05078100000003	0.31389609375	after
67	ALT	¬VMT	2.06054700000004	0.320187890625	after
67	ALT	¬VMT	2.07031199999994	0.325809375	after
67	ALT	¬VMT	2.08007799999996	0.3321755859375	after
67	ALT	¬VMT	2.08984299999997	0.338225390625	after
67	ALT	¬VMT	2.09960899999999	0.344797265625	after
67	ALT	¬VMT	2.109375	0.350262890625	after
67	ALT	¬VMT	2.11914000000002	0.3559646484375	after
67	ALT	¬VMT	2.12890600000003	0.3607451171875	after
67	ALT	¬VMT	2.13867200000004	0.3664775390625	after
67	ALT	¬VMT	2.14843699999994	0.3712416015625	after
67	ALT	¬VMT	2.15820299999996	0.3769576171875	after
67	ALT	¬VMT	2.16796799999997	0.381197265625	after
67	ALT	¬VMT	2.17773399999999	0.38647109375	after
67	ALT	¬VMT	2.1875	0.3910392578125	after
67	ALT	¬VMT	2.19726500000002	0.3959421875	after
67	ALT	¬VMT	2.20703100000003	0.401238671875	after
67	ALT	¬VMT	2.21679700000004	0.406540625	after
67	ALT	¬VMT	2.22656199999994	0.4114830078125	after
67	ALT	¬VMT	2.23632799999996	0.4157654296875	after
67	ALT	¬VMT	2.24609299999997	0.4201611328125	after
67	ALT	¬VMT	2.25585899999999	0.4248810546875	after
67	ALT	¬VMT	2.265625	0.4295142578125	after
67	ALT	¬VMT	2.27539000000002	0.4341791015625	after
67	ALT	¬VMT	2.28515600000003	0.438875390625	after
67	ALT	¬VMT	2.29492200000004	0.4428892578125	after
67	ALT	¬VMT	2.30468699999994	0.44699609375	after
67	ALT	¬VMT	2.31445299999996	0.4507705078125	after
67	ALT	¬VMT	2.32421799999997	0.4548826171875	after
67	ALT	¬VMT	2.33398399999999	0.45884375	after
67	ALT	¬VMT	2.34375	0.4625857421875	after
67	ALT	¬VMT	2.35351500000002	0.4663244140625	after
67	ALT	¬VMT	2.36328100000003	0.4702138671875	after
67	ALT	¬VMT	2.37304700000004	0.47425	after
67	ALT	¬VMT	2.38281199999994	0.4785197265625	after
67	ALT	¬VMT	2.39257799999996	0.482218359375	after
67	ALT	¬VMT	2.40234299999997	0.4872908203125	after
67	ALT	¬VMT	2.41210899999999	0.491240234375	after
67	ALT	¬VMT	2.421875	0.4950974609375	after
67	ALT	¬VMT	2.43164000000002	0.4986609375	after
67	ALT	¬VMT	2.44140600000003	0.5032220703125	after
67	ALT	¬VMT	2.45117200000004	0.5071939453125	after
67	ALT	¬VMT	2.46093699999994	0.5117435546875	after
67	ALT	¬VMT	2.47070299999996	0.517662109375	after
67	ALT	¬VMT	2.48046799999997	0.5220931640625	after
67	ALT	¬VMT	2.49023399999999	0.525121484375	after
67	ALT	¬VMT	2.5	0.52911796875	after
67	ALT	¬VMT	2.50976500000002	0.5321537109375	after
67	ALT	¬VMT	2.51953100000003	0.5354216796875	after
67	ALT	¬VMT	2.52929700000004	0.5371384765625	after
67	ALT	¬VMT	2.53906199999994	0.54004140625	after
67	ALT	¬VMT	2.54882799999996	0.541398046875	after
67	ALT	¬VMT	2.55859299999997	0.5435673828125	after
67	ALT	¬VMT	2.56835899999999	0.5449400390625	after
67	ALT	¬VMT	2.578125	0.546850390625	after
67	ALT	¬VMT	2.58789000000002	0.548282421875	after
67	ALT	¬VMT	2.59765600000003	0.5502994140625	after
67	ALT	¬VMT	2.60742200000004	0.552139453125	after
67	ALT	¬VMT	2.61718699999994	0.5552283203125	after
67	ALT	¬VMT	2.62695299999996	0.55945234375	after
67	ALT	¬VMT	2.63671799999997	0.56140234375	after
67	ALT	¬VMT	2.64648399999999	0.56236015625	after
67	ALT	¬VMT	2.65625	0.5641263671875	after
67	ALT	¬VMT	2.66601500000002	0.564976171875	after
67	ALT	¬VMT	2.67578100000003	0.5664388671875	after
67	ALT	¬VMT	2.68554700000004	0.567318359375	after
67	ALT	¬VMT	2.69531199999994	0.5680126953125	after
67	ALT	¬VMT	2.70507799999996	0.56853984375	after
67	ALT	¬VMT	2.71484299999997	0.569718359375	after
67	ALT	¬VMT	2.72460899999999	0.57029921875	after
67	ALT	¬VMT	2.734375	0.571394921875	after
67	ALT	¬VMT	2.74414000000002	0.572234765625	after
67	ALT	¬VMT	2.75390600000003	0.5733638671875	after
67	ALT	¬VMT	2.76367200000004	0.5780765625	after
67	ALT	¬VMT	2.77343699999994	0.5809439453125	after
67	ALT	¬VMT	2.78320299999996	0.5824427734375	after
67	ALT	¬VMT	2.79296799999997	0.5831138671875	after
67	ALT	¬VMT	2.80273399999999	0.58454140625	after
67	ALT	¬VMT	2.8125	0.5855146484375	after
67	ALT	¬VMT	2.82226500000002	0.587384375	after
67	ALT	¬VMT	2.83203100000003	0.5880779296875	after
67	ALT	¬VMT	2.84179700000004	0.5896119140625	after
67	ALT	¬VMT	2.85156199999994	0.589862109375	after
67	ALT	¬VMT	2.86132799999996	0.59062421875	after
67	ALT	¬VMT	2.87109299999997	0.5906466796875	after
67	ALT	¬VMT	2.88085899999999	0.5913947265625	after
67	ALT	¬VMT	2.890625	0.591946875	after
67	ALT	¬VMT	2.90039000000002	0.5929896484375	after
67	ALT	¬VMT	2.91015600000003	0.593297265625	after
67	ALT	¬VMT	2.91992200000004	0.5945794921875	after
67	ALT	¬VMT	2.92968699999994	0.5952720703125	after
67	ALT	¬VMT	2.93945299999996	0.5963732421875	after
67	ALT	¬VMT	2.94921799999997	0.5966806640625	after
67	ALT	¬VMT	2.95898399999999	0.5975625	after
67	ALT	¬VMT	2.96875	0.5976888671875	after
67	ALT	¬VMT	2.97851500000002	0.5988546875	after
67	ALT	¬VMT	2.98828100000003	0.5991662109375	after
67	ALT	¬VMT	2.99804700000004	0.59949296875	after
67	ALT	¬VMT	3.00781199999994	0.5996619140625	after
67	ALT	¬VMT	3.01757799999996	0.6007623046875	after
67	ALT	¬VMT	3.02734299999997	0.6011345703125	after
67	ALT	¬VMT	3.03710899999999	0.6020369140625	after
67	ALT	¬VMT	3.046875	0.6029435546875	after
67	ALT	¬VMT	3.05664000000002	0.60378828125	after
67	ALT	¬VMT	3.06640600000003	0.604040234375	after
67	ALT	¬VMT	3.07617200000004	0.6048427734375	after
67	ALT	¬VMT	3.08593699999994	0.604684375	after
67	ALT	¬VMT	3.09570299999996	0.6052037109375	after
67	ALT	¬VMT	3.10546799999997	0.605871875	after
67	ALT	¬VMT	3.11523399999999	0.606270703125	after
67	ALT	¬VMT	3.125	0.606028125	after
67	ALT	¬VMT	3.13476500000002	0.606606640625	after
67	ALT	¬VMT	3.14453100000003	0.6072642578125	after
67	ALT	¬VMT	3.15429700000004	0.6069857421875	after
67	ALT	¬VMT	3.16406199999994	0.60752265625	after
67	ALT	¬VMT	3.17382799999996	0.607176171875	after
67	ALT	¬VMT	3.18359299999997	0.6065380859375	after
67	ALT	¬VMT	3.19335899999999	0.606234375	after
67	ALT	¬VMT	3.203125	0.606534765625	after
67	ALT	¬VMT	3.21289000000002	0.6064173828125	after
67	ALT	¬VMT	3.22265600000003	0.6057966796875	after
67	ALT	¬VMT	3.23242200000004	0.6050318359375	after
67	ALT	¬VMT	3.24218699999994	0.6050060546875	after
67	ALT	¬VMT	3.25195299999996	0.60463515625	after
67	ALT	¬VMT	3.26171799999997	0.603788671875	after
67	ALT	¬VMT	3.27148399999999	0.6032896484375	after
67	ALT	¬VMT	3.28125	0.6024810546875	after
67	ALT	¬VMT	3.29101500000002	0.601284765625	after
67	ALT	¬VMT	3.30078100000003	0.6007265625	after
67	ALT	¬VMT	3.31054700000004	0.6000515625	after
67	ALT	¬VMT	3.32031199999994	0.599183984375	after
67	ALT	¬VMT	3.33007799999996	0.597423046875	after
67	ALT	¬VMT	3.33984299999997	0.5966509765625	after
67	ALT	¬VMT	3.34960899999999	0.5951970703125	after
67	ALT	¬VMT	3.359375	0.5940146484375	after
67	ALT	¬VMT	3.36914000000002	0.592230859375	after
67	ALT	¬VMT	3.37890600000003	0.5916732421875	after
67	ALT	¬VMT	3.38867200000004	0.5894150390625	after
67	ALT	¬VMT	3.39843699999994	0.5895755859375	after
67	ALT	¬VMT	3.40820299999996	0.5891501953125	after
67	ALT	¬VMT	3.41796799999997	0.587777734375	after
67	ALT	¬VMT	3.42773399999999	0.5855271484375	after
67	ALT	¬VMT	3.4375	0.5835703125	after
67	ALT	¬VMT	3.44726500000002	0.581128515625	after
67	ALT	¬VMT	3.45703100000003	0.579190625	after
67	ALT	¬VMT	3.46679700000004	0.5768896484375	after
67	ALT	¬VMT	3.47656199999994	0.575501171875	after
67	ALT	¬VMT	3.48632799999996	0.5734697265625	after
67	ALT	¬VMT	3.49609299999997	0.572241015625	after
67	ALT	¬VMT	3.50585899999999	0.5712375	after
67	ALT	¬VMT	3.515625	0.5703984375	after
67	ALT	¬VMT	3.52539000000002	0.5696396484375	after
67	ALT	¬VMT	3.53515600000003	0.5694453125	after
67	ALT	¬VMT	3.54492200000004	0.57318359375	after
67	ALT	¬VMT	3.55468699999994	0.5751986328125	after
67	ALT	¬VMT	3.56445299999996	0.574203515625	after
67	ALT	¬VMT	3.57421799999997	0.5723646484375	after
67	ALT	¬VMT	3.58398399999999	0.57037578125	after
67	ALT	¬VMT	3.59375	0.5682681640625	after
67	ALT	¬VMT	3.60351500000002	0.5659001953125	after
67	ALT	¬VMT	3.61328100000003	0.563220703125	after
67	ALT	¬VMT	3.62304700000004	0.561030859375	after
67	ALT	¬VMT	3.63281199999994	0.55865703125	after
67	ALT	¬VMT	3.64257799999996	0.5560693359375	after
67	ALT	¬VMT	3.65234299999997	0.5530142578125	after
67	ALT	¬VMT	3.66210899999999	0.5501962890625	after
67	ALT	¬VMT	3.671875	0.5471564453125	after
67	ALT	¬VMT	3.68164000000002	0.544258984375	after
67	ALT	¬VMT	3.69140600000003	0.5409283203125	after
67	ALT	¬VMT	3.70117200000004	0.5382265625	after
67	ALT	¬VMT	3.71093699999994	0.5349107421875	after
67	ALT	¬VMT	3.72070299999996	0.532808203125	after
67	ALT	¬VMT	3.73046799999997	0.529282421875	after
67	ALT	¬VMT	3.74023399999999	0.52597578125	after
67	ALT	¬VMT	3.75	0.523108203125	after
67	ALT	¬VMT	3.75976500000002	0.52013203125	after
67	ALT	¬VMT	3.76953100000003	0.5170828125	after
67	ALT	¬VMT	3.77929700000004	0.5142939453125	after
67	ALT	¬VMT	3.78906199999994	0.511448828125	after
67	ALT	¬VMT	3.79882799999996	0.5083716796875	after
67	ALT	¬VMT	3.80859299999997	0.5054130859375	after
67	ALT	¬VMT	3.81835899999999	0.5040595703125	after
67	ALT	¬VMT	3.828125	0.501977734375	after
67	ALT	¬VMT	3.83789000000002	0.4998314453125	after
67	ALT	¬VMT	3.84765600000003	0.4973798828125	after
67	ALT	¬VMT	3.85742200000004	0.4954208984375	after
67	ALT	¬VMT	3.86718699999994	0.4925400390625	after
67	ALT	¬VMT	3.87695299999996	0.490135546875	after
67	ALT	¬VMT	3.88671799999997	0.486951953125	after
67	ALT	¬VMT	3.89648399999999	0.4838322265625	after
67	ALT	¬VMT	3.90625	0.4802935546875	after
67	ALT	¬VMT	3.91601500000002	0.4778865234375	after
67	ALT	¬VMT	3.92578100000003	0.4748697265625	after
67	ALT	¬VMT	3.93554700000004	0.4716892578125	after
67	ALT	¬VMT	3.94531199999994	0.46780703125	after
67	ALT	¬VMT	3.95507799999996	0.4648224609375	after
67	ALT	¬VMT	3.96484299999997	0.461148828125	after
67	ALT	¬VMT	3.97460899999999	0.45834765625	after
67	ALT	¬VMT	3.984375	0.4553318359375	after
67	ALT	¬VMT	3.99414000000002	0.4518791015625	after
67	ALT	¬VMT	4.00390600000003	0.4486009765625	after
67	ALT	¬VMT	4.01367200000004	0.44513046875	after
67	ALT	¬VMT	4.02343699999994	0.44132265625	after
67	ALT	¬VMT	4.03320299999996	0.438234375	after
67	ALT	¬VMT	4.04296799999997	0.43505546875	after
67	ALT	¬VMT	4.05273399999999	0.4315162109375	after
67	ALT	¬VMT	4.0625	0.4282333984375	after
67	ALT	¬VMT	4.07226500000002	0.424959375	after
67	ALT	¬VMT	4.08203100000003	0.4214974609375	after
67	ALT	¬VMT	4.09179700000004	0.418203515625	after
67	ALT	¬VMT	4.10156199999994	0.414740625	after
67	ALT	¬VMT	4.11132799999996	0.4115232421875	after
67	ALT	¬VMT	4.12109299999997	0.4081876953125	after
67	ALT	¬VMT	4.13085899999999	0.4044728515625	after
67	ALT	¬VMT	4.140625	0.4016263671875	after
67	ALT	¬VMT	4.15039000000002	0.3982865234375	after
67	ALT	¬VMT	4.16015600000003	0.3953435546875	after
67	ALT	¬VMT	4.16992200000004	0.3918787109375	after
67	ALT	¬VMT	4.17968699999994	0.389028125	after
67	ALT	¬VMT	4.18945299999996	0.3854126953125	after
67	ALT	¬VMT	4.19921799999997	0.382261328125	after
67	ALT	¬VMT	4.20898399999999	0.378785546875	after
67	ALT	¬VMT	4.21875	0.3759787109375	after
67	ALT	¬VMT	4.22851500000002	0.372486328125	after
67	ALT	¬VMT	4.23828100000003	0.3695396484375	after
67	ALT	¬VMT	4.24804700000004	0.3662744140625	after
67	ALT	¬VMT	4.25781199999994	0.363532421875	after
67	ALT	¬VMT	4.26757799999996	0.359912890625	after
67	ALT	¬VMT	4.27734299999997	0.3570556640625	after
67	ALT	¬VMT	4.28710899999999	0.353637109375	after
67	ALT	¬VMT	4.296875	0.3506818359375	after
67	ALT	¬VMT	4.30664000000002	0.347536328125	after
67	ALT	¬VMT	4.31640600000003	0.34509140625	after
67	ALT	¬VMT	4.32617200000004	0.3423158203125	after
67	ALT	¬VMT	4.33593699999994	0.339573046875	after
67	ALT	¬VMT	4.34570299999996	0.336740625	after
67	ALT	¬VMT	4.35546799999997	0.3339712890625	after
67	ALT	¬VMT	4.36523399999999	0.3307732421875	after
67	ALT	¬VMT	4.375	0.3281533203125	after
67	ALT	¬VMT	4.38476500000002	0.3250564453125	after
67	ALT	¬VMT	4.39453100000003	0.32234453125	after
67	ALT	¬VMT	4.40429700000004	0.3199029296875	after
67	ALT	¬VMT	4.41406199999994	0.3175056640625	after
67	ALT	¬VMT	4.42382799999996	0.314644140625	after
67	ALT	¬VMT	4.43359299999997	0.31179453125	after
67	ALT	¬VMT	4.44335899999999	0.3090759765625	after
67	ALT	¬VMT	4.453125	0.306500390625	after
67	ALT	¬VMT	4.46289000000002	0.3040357421875	after
67	ALT	¬VMT	4.47265600000003	0.30092578125	after
67	ALT	¬VMT	4.48242200000004	0.29825546875	after
67	ALT	¬VMT	4.49218699999994	0.2955525390625	after
67	ALT	¬VMT	4.50195299999996	0.293477734375	after
67	ALT	¬VMT	4.51171799999997	0.290626171875	after
67	ALT	¬VMT	4.52148399999999	0.287876171875	after
67	ALT	¬VMT	4.53125	0.28479921875	after
67	ALT	¬VMT	4.54101500000002	0.2823763671875	after
67	ALT	¬VMT	4.55078100000003	0.2798365234375	after
67	ALT	¬VMT	4.56054700000004	0.277443359375	after
67	ALT	¬VMT	4.57031199999994	0.274420703125	after
67	ALT	¬VMT	4.58007799999996	0.27256171875	after
67	ALT	¬VMT	4.58984299999997	0.2697009765625	after
67	ALT	¬VMT	4.59960899999999	0.2675443359375	after
67	ALT	¬VMT	4.609375	0.2646154296875	after
67	ALT	¬VMT	4.61914000000002	0.2621431640625	after
67	ALT	¬VMT	4.62890600000003	0.259709375	after
67	ALT	¬VMT	4.63867200000004	0.257878515625	after
67	ALT	¬VMT	4.64843699999994	0.255344140625	after
67	ALT	¬VMT	4.65820299999996	0.2536353515625	after
67	ALT	¬VMT	4.66796799999997	0.251815625	after
67	ALT	¬VMT	4.67773399999999	0.2502220703125	after
67	ALT	¬VMT	4.6875	0.247733203125	after
67	ALT	¬VMT	4.69726500000002	0.245755859375	after
67	ALT	¬VMT	4.70703100000003	0.2429267578125	after
67	ALT	¬VMT	4.71679700000004	0.24113125	after
67	ALT	¬VMT	4.72656199999994	0.2390404296875	after
67	ALT	¬VMT	4.73632799999996	0.2370119140625	after
67	ALT	¬VMT	4.74609299999997	0.2343673828125	after
67	ALT	¬VMT	4.75585899999999	0.2325365234375	after
67	ALT	¬VMT	4.765625	0.2302677734375	after
67	ALT	¬VMT	4.77539000000002	0.228146484375	after
67	ALT	¬VMT	4.78515600000003	0.2261248046875	after
67	ALT	¬VMT	4.79492200000004	0.2243181640625	after
67	ALT	¬VMT	4.80468699999994	0.2222375	after
67	ALT	¬VMT	4.81445299999996	0.2203505859375	after
67	ALT	¬VMT	4.82421799999997	0.2182408203125	after
67	ALT	¬VMT	4.83398399999999	0.2164685546875	after
67	ALT	¬VMT	4.84375	0.2142767578125	after
67	ALT	¬VMT	4.85351500000002	0.2123900390625	after
67	ALT	¬VMT	4.86328100000003	0.2105466796875	after
67	ALT	¬VMT	4.87304700000004	0.208255859375	after
67	ALT	¬VMT	4.88281199999994	0.206221875	after
67	ALT	¬VMT	4.89257799999996	0.204199609375	after
67	ALT	¬VMT	4.90234299999997	0.2029060546875	after
67	ALT	¬VMT	4.91210899999999	0.2011607421875	after
67	ALT	¬VMT	4.921875	0.19957265625	after
67	ALT	¬VMT	4.93164000000002	0.1976904296875	after
67	ALT	¬VMT	4.94140600000003	0.1959689453125	after
67	ALT	¬VMT	4.95117200000004	0.1940244140625	after
67	ALT	¬VMT	4.96093699999994	0.192572265625	after
67	ALT	¬VMT	4.97070299999996	0.1908603515625	after
67	ALT	¬VMT	4.98046799999997	0.189405859375	after
67	ALT	¬VMT	4.99023399999999	0.18747109375	after
67	ALT	¬VMT	5	0.1858103515625	after
67	ALT	¬VMT	5.00976500000002	0.18361640625	after
67	ALT	¬VMT	5.01953100000003	0.1822611328125	after
67	ALT	¬VMT	5.02929700000004	0.1802666015625	after
67	ALT	¬VMT	5.03906199999994	0.1789716796875	after
67	ALT	¬VMT	5.04882799999996	0.1769552734375	after
67	ALT	¬VMT	5.05859299999997	0.1760021484375	after
67	ALT	¬VMT	5.06835899999999	0.17389140625	after
67	ALT	¬VMT	5.078125	0.172706640625	after
67	ALT	¬VMT	5.08789000000002	0.170687890625	after
67	ALT	¬VMT	5.09765600000003	0.1694841796875	after
67	ALT	¬VMT	5.10742200000004	0.167943359375	after
67	ALT	¬VMT	5.11718699999994	0.166405859375	after
67	ALT	¬VMT	5.12695299999996	0.164765234375	after
67	ALT	¬VMT	5.13671799999997	0.1632822265625	after
67	ALT	¬VMT	5.14648399999999	0.161372265625	after
67	ALT	¬VMT	5.15625	0.1601685546875	after
67	ALT	¬VMT	5.16601500000002	0.1585208984375	after
67	ALT	¬VMT	5.17578100000003	0.1572205078125	after
67	ALT	¬VMT	5.18554700000004	0.15563046875	after
67	ALT	¬VMT	5.19531199999994	0.1543904296875	after
67	ALT	¬VMT	5.20507799999996	0.152880078125	after
67	ALT	¬VMT	5.21484299999997	0.151593359375	after
67	ALT	¬VMT	5.22460899999999	0.150466015625	after
67	ALT	¬VMT	5.234375	0.1490833984375	after
67	ALT	¬VMT	5.24414000000002	0.1475123046875	after
67	ALT	¬VMT	5.25390600000003	0.146075390625	after
67	ALT	¬VMT	5.26367200000004	0.1451259765625	after
67	ALT	¬VMT	5.27343699999994	0.14431328125	after
67	ALT	¬VMT	5.28320299999996	0.1430734375	after
67	ALT	¬VMT	5.29296799999997	0.1413267578125	after
67	ALT	¬VMT	5.30273399999999	0.1402125	after
67	ALT	¬VMT	5.3125	0.138895703125	after
67	ALT	¬VMT	5.32226500000002	0.137718359375	after
67	ALT	¬VMT	5.33203100000003	0.1361173828125	after
67	ALT	¬VMT	5.34179700000004	0.135155859375	after
67	ALT	¬VMT	5.35156199999994	0.1334517578125	after
67	ALT	¬VMT	5.36132799999996	0.132346484375	after
67	ALT	¬VMT	5.37109299999997	0.13073828125	after
67	ALT	¬VMT	5.38085899999999	0.130001171875	after
67	ALT	¬VMT	5.390625	0.1284296875	after
67	ALT	¬VMT	5.40039000000002	0.1270775390625	after
67	ALT	¬VMT	5.41015600000003	0.12545078125	after
67	ALT	¬VMT	5.41992200000004	0.1241169921875	after
67	ALT	¬VMT	5.42968699999994	0.1230431640625	after
67	ALT	¬VMT	5.43945299999996	0.1220783203125	after
67	ALT	¬VMT	5.44921799999997	0.1208912109375	after
67	ALT	¬VMT	5.45898399999999	0.1200951171875	after
67	ALT	¬VMT	5.46875	0.1187115234375	after
67	ALT	¬VMT	5.47851500000002	0.117939453125	after
67	ALT	¬VMT	5.48828100000003	0.116739453125	after
67	ALT	¬VMT	5.49804700000004	0.1159005859375	after
67	ALT	¬VMT	5.50781199999994	0.1144958984375	after
67	ALT	¬VMT	5.51757799999996	0.113479296875	after
67	ALT	¬VMT	5.52734299999997	0.112119140625	after
67	ALT	¬VMT	5.53710899999999	0.1109724609375	after
67	ALT	¬VMT	5.546875	0.1100009765625	after
67	ALT	¬VMT	5.55664000000002	0.1091314453125	after
67	ALT	¬VMT	5.56640600000003	0.1081359375	after
67	ALT	¬VMT	5.57617200000004	0.1070310546875	after
67	ALT	¬VMT	5.58593699999994	0.10597421875	after
67	ALT	¬VMT	5.59570299999996	0.104802734375	after
67	ALT	¬VMT	5.60546799999997	0.10363046875	after
67	ALT	¬VMT	5.61523399999999	0.1031607421875	after
67	ALT	¬VMT	5.625	0.1022251953125	after
67	ALT	¬VMT	5.63476500000002	0.101244140625	after
67	ALT	¬VMT	5.64453100000003	0.0999619140625	after
67	ALT	¬VMT	5.65429700000004	0.0996470703125	after
67	ALT	¬VMT	5.66406199999994	0.0983234375	after
67	ALT	¬VMT	5.67382799999996	0.0974802734375	after
67	ALT	¬VMT	5.68359299999997	0.0964306640625	after
67	ALT	¬VMT	5.69335899999999	0.0957171875	after
67	ALT	¬VMT	5.703125	0.0947005859375	after
67	ALT	¬VMT	5.71289000000002	0.0940568359375	after
67	ALT	¬VMT	5.72265600000003	0.0930650390625	after
67	ALT	¬VMT	5.73242200000004	0.091783203125	after
67	ALT	¬VMT	5.74218699999994	0.091441015625	after
67	ALT	¬VMT	5.75195299999996	0.090551171875	after
67	ALT	¬VMT	5.76171799999997	0.0897263671875	after
67	ALT	¬VMT	5.77148399999999	0.0886857421875	after
67	ALT	¬VMT	5.78125	0.0881158203125	after
67	ALT	¬VMT	5.79101500000002	0.0869013671875	after
67	ALT	¬VMT	5.80078100000003	0.0862306640625	after
67	ALT	¬VMT	5.81054700000004	0.0852955078125	after
67	ALT	¬VMT	5.82031199999994	0.0845916015625	after
67	ALT	¬VMT	5.83007799999996	0.08378984375	after
67	ALT	¬VMT	5.83984299999997	0.0833361328125	after
67	ALT	¬VMT	5.84960899999999	0.082037890625	after
67	ALT	¬VMT	5.859375	0.081644921875	after
67	ALT	¬VMT	5.86914000000002	0.080346875	after
67	ALT	¬VMT	5.87890600000003	0.0797822265625	after
67	ALT	¬VMT	5.88867200000004	0.0786716796875	after
67	ALT	¬VMT	5.89843699999994	0.07826328125	after
67	ALT	¬VMT	5.90820299999996	0.0772970703125	after
67	ALT	¬VMT	5.91796799999997	0.077118359375	after
67	ALT	¬VMT	5.92773399999999	0.076226953125	after
67	ALT	¬VMT	5.9375	0.0755865234375	after
67	ALT	¬VMT	5.94726500000002	0.0743822265625	after
67	ALT	¬VMT	5.95703100000003	0.0737931640625	after
67	ALT	¬VMT	5.96679700000004	0.0729640625	after
67	ALT	¬VMT	5.97656199999994	0.0729951171875	after
67	ALT	¬VMT	5.98632799999996	0.07236328125	after
67	ALT	¬VMT	5.99609299999997	0.0720373046875	after
67	1PP	¬VMT	-4.99804700000004	-0.117528125	before
67	1PP	¬VMT	-4.98828200000003	-0.11619609375	before
67	1PP	¬VMT	-4.97851600000001	-0.114328515625	before
67	1PP	¬VMT	-4.96875	-0.1129115234375	before
67	1PP	¬VMT	-4.95898499999998	-0.1107140625	before
67	1PP	¬VMT	-4.94921899999997	-0.1091533203125	before
67	1PP	¬VMT	-4.93945299999996	-0.107558300775	before
67	1PP	¬VMT	-4.92968800000006	-0.10566884765	before
67	1PP	¬VMT	-4.91992200000004	-0.103825390625	before
67	1PP	¬VMT	-4.91015700000003	-0.10323828125	before
67	1PP	¬VMT	-4.90039100000001	-0.102374707025	before
67	1PP	¬VMT	-4.890625	-0.1016071289	before
67	1PP	¬VMT	-4.88085999999998	-0.100594238275	before
67	1PP	¬VMT	-4.87109399999997	-0.1000994140625	before
67	1PP	¬VMT	-4.86132799999996	-0.0993978515625	before
67	1PP	¬VMT	-4.85156300000006	-0.0982385742125	before
67	1PP	¬VMT	-4.84179700000004	-0.0973232421875	before
67	1PP	¬VMT	-4.83203200000003	-0.096107421875	before
67	1PP	¬VMT	-4.82226600000001	-0.095895703125	before
67	1PP	¬VMT	-4.8125	-0.09538447265	before
67	1PP	¬VMT	-4.80273499999998	-0.0947159179625	before
67	1PP	¬VMT	-4.79296899999997	-0.0940359375	before
67	1PP	¬VMT	-4.78320299999996	-0.0939520507749999	before
67	1PP	¬VMT	-4.77343800000006	-0.0939998046875	before
67	1PP	¬VMT	-4.76367200000004	-0.0941147460875	before
67	1PP	¬VMT	-4.75390700000003	-0.093257421875	before
67	1PP	¬VMT	-4.74414100000001	-0.0940184570249999	before
67	1PP	¬VMT	-4.734375	-0.09355	before
67	1PP	¬VMT	-4.72460999999998	-0.0943041992125	before
67	1PP	¬VMT	-4.71484399999997	-0.09405009765	before
67	1PP	¬VMT	-4.70507799999996	-0.0947946289	before
67	1PP	¬VMT	-4.69531300000006	-0.0950416015625	before
67	1PP	¬VMT	-4.68554700000004	-0.0959357421875	before
67	1PP	¬VMT	-4.67578200000003	-0.0957052734375	before
67	1PP	¬VMT	-4.66601600000001	-0.097015625	before
67	1PP	¬VMT	-4.65625	-0.0972899414	before
67	1PP	¬VMT	-4.64648499999998	-0.0982901367124999	before
67	1PP	¬VMT	-4.63671899999997	-0.098120703125	before
67	1PP	¬VMT	-4.62695299999996	-0.0994059570249999	before
67	1PP	¬VMT	-4.61718800000006	-0.100265332025	before
67	1PP	¬VMT	-4.60742200000004	-0.1018444335875	before
67	1PP	¬VMT	-4.59765700000003	-0.102369921875	before
67	1PP	¬VMT	-4.58789100000001	-0.1043971679625	before
67	1PP	¬VMT	-4.578125	-0.105186328125	before
67	1PP	¬VMT	-4.56835999999998	-0.1064540039	before
67	1PP	¬VMT	-4.55859399999997	-0.1073069335875	before
67	1PP	¬VMT	-4.54882799999996	-0.1091259765625	before
67	1PP	¬VMT	-4.53906300000006	-0.110499707025	before
67	1PP	¬VMT	-4.52929700000004	-0.112684863275	before
67	1PP	¬VMT	-4.51953200000003	-0.1139909179625	before
67	1PP	¬VMT	-4.50976600000001	-0.115923828125	before
67	1PP	¬VMT	-4.5	-0.117137109375	before
67	1PP	¬VMT	-4.49023499999998	-0.1191494140625	before
67	1PP	¬VMT	-4.48046899999997	-0.120235546875	before
67	1PP	¬VMT	-4.47070299999996	-0.1219384765625	before
67	1PP	¬VMT	-4.46093800000006	-0.1234740234375	before
67	1PP	¬VMT	-4.45117200000004	-0.125413769525	before
67	1PP	¬VMT	-4.44140700000003	-0.1268518554625	before
67	1PP	¬VMT	-4.43164100000001	-0.128207421875	before
67	1PP	¬VMT	-4.421875	-0.1306053710875	before
67	1PP	¬VMT	-4.41210999999998	-0.1332744140625	before
67	1PP	¬VMT	-4.40234399999997	-0.13543125	before
67	1PP	¬VMT	-4.39257799999996	-0.1376967773375	before
67	1PP	¬VMT	-4.38281300000006	-0.1401721679625	before
67	1PP	¬VMT	-4.37304700000004	-0.1421892578125	before
67	1PP	¬VMT	-4.36328200000003	-0.1447571289	before
67	1PP	¬VMT	-4.35351600000001	-0.1461232421875	before
67	1PP	¬VMT	-4.34375	-0.14832666015	before
67	1PP	¬VMT	-4.33398499999998	-0.14935234375	before
67	1PP	¬VMT	-4.32421899999997	-0.15152353515	before
67	1PP	¬VMT	-4.31445299999996	-0.1533651367125	before
67	1PP	¬VMT	-4.30468800000006	-0.1556279296875	before
67	1PP	¬VMT	-4.29492200000004	-0.1536506835875	before
67	1PP	¬VMT	-4.28515700000003	-0.1514524414	before
67	1PP	¬VMT	-4.27539100000001	-0.15106728515	before
67	1PP	¬VMT	-4.265625	-0.1527930664	before
67	1PP	¬VMT	-4.25585999999998	-0.154008984375	before
67	1PP	¬VMT	-4.24609399999997	-0.1564259765625	before
67	1PP	¬VMT	-4.23632799999996	-0.1583147460875	before
67	1PP	¬VMT	-4.22656300000006	-0.1613975585875	before
67	1PP	¬VMT	-4.21679700000004	-0.1634350585875	before
67	1PP	¬VMT	-4.20703200000003	-0.166408984375	before
67	1PP	¬VMT	-4.19726600000001	-0.16827041015	before
67	1PP	¬VMT	-4.1875	-0.1714459960875	before
67	1PP	¬VMT	-4.17773499999998	-0.1733552734375	before
67	1PP	¬VMT	-4.16796899999997	-0.1767763671875	before
67	1PP	¬VMT	-4.15820299999996	-0.1786577148375	before
67	1PP	¬VMT	-4.14843800000006	-0.1815670898375	before
67	1PP	¬VMT	-4.13867200000004	-0.183003613275	before
67	1PP	¬VMT	-4.12890700000003	-0.1860993164	before
67	1PP	¬VMT	-4.11914100000001	-0.188041113275	before
67	1PP	¬VMT	-4.109375	-0.19190478515	before
67	1PP	¬VMT	-4.09960999999998	-0.1941041015625	before
67	1PP	¬VMT	-4.08984399999997	-0.1966611328125	before
67	1PP	¬VMT	-4.08007799999996	-0.1982509765625	before
67	1PP	¬VMT	-4.07031300000006	-0.2002928710875	before
67	1PP	¬VMT	-4.06054700000004	-0.2011331054625	before
67	1PP	¬VMT	-4.05078200000003	-0.2028399414	before
67	1PP	¬VMT	-4.04101600000001	-0.204470019525	before
67	1PP	¬VMT	-4.03125	-0.2057147460875	before
67	1PP	¬VMT	-4.02148499999998	-0.20696572265	before
67	1PP	¬VMT	-4.01171899999997	-0.205634765625	before
67	1PP	¬VMT	-4.00195299999996	-0.2077151367125	before
67	1PP	¬VMT	-3.99218800000006	-0.2106928710875	before
67	1PP	¬VMT	-3.98242200000004	-0.213949609375	before
67	1PP	¬VMT	-3.97265700000003	-0.2171052734375	before
67	1PP	¬VMT	-3.96289100000001	-0.220843359375	before
67	1PP	¬VMT	-3.953125	-0.2240513671875	before
67	1PP	¬VMT	-3.94335999999998	-0.2278842773375	before
67	1PP	¬VMT	-3.93359399999997	-0.2308924804625	before
67	1PP	¬VMT	-3.92382799999996	-0.23478984375	before
67	1PP	¬VMT	-3.91406300000006	-0.237805175775	before
67	1PP	¬VMT	-3.90429700000004	-0.241915625	before
67	1PP	¬VMT	-3.89453200000003	-0.244621582025	before
67	1PP	¬VMT	-3.88476600000001	-0.24778603515	before
67	1PP	¬VMT	-3.875	-0.2499749023375	before
67	1PP	¬VMT	-3.86523499999998	-0.2530758789	before
67	1PP	¬VMT	-3.85546899999997	-0.2552717773375	before
67	1PP	¬VMT	-3.84570299999996	-0.2587423828125	before
67	1PP	¬VMT	-3.83593800000006	-0.261042578125	before
67	1PP	¬VMT	-3.82617200000004	-0.2651466796875	before
67	1PP	¬VMT	-3.81640700000003	-0.2677587890625	before
67	1PP	¬VMT	-3.80664100000001	-0.271177832025	before
67	1PP	¬VMT	-3.796875	-0.273686425775	before
67	1PP	¬VMT	-3.78710999999998	-0.27729296875	before
67	1PP	¬VMT	-3.77734399999997	-0.279687109375	before
67	1PP	¬VMT	-3.76757799999996	-0.2829686523375	before
67	1PP	¬VMT	-3.75781300000006	-0.284209863275	before
67	1PP	¬VMT	-3.74804700000004	-0.286616796875	before
67	1PP	¬VMT	-3.73828200000003	-0.2886287109375	before
67	1PP	¬VMT	-3.72851600000001	-0.290973828125	before
67	1PP	¬VMT	-3.71875	-0.2924947265625	before
67	1PP	¬VMT	-3.70898499999998	-0.2947112304625	before
67	1PP	¬VMT	-3.69921899999997	-0.295733984375	before
67	1PP	¬VMT	-3.68945299999996	-0.297636425775	before
67	1PP	¬VMT	-3.67968800000006	-0.29875634765	before
67	1PP	¬VMT	-3.66992200000004	-0.300179296875	before
67	1PP	¬VMT	-3.66015700000003	-0.3011166992125	before
67	1PP	¬VMT	-3.65039100000001	-0.3022947265625	before
67	1PP	¬VMT	-3.640625	-0.3028634765625	before
67	1PP	¬VMT	-3.63085999999998	-0.303777832025	before
67	1PP	¬VMT	-3.62109399999997	-0.3044958984375	before
67	1PP	¬VMT	-3.61132799999996	-0.305526269525	before
67	1PP	¬VMT	-3.60156300000006	-0.307145800775	before
67	1PP	¬VMT	-3.59179700000004	-0.3086013671875	before
67	1PP	¬VMT	-3.58203200000003	-0.310226953125	before
67	1PP	¬VMT	-3.57226600000001	-0.31112578125	before
67	1PP	¬VMT	-3.5625	-0.3122236328125	before
67	1PP	¬VMT	-3.55273499999998	-0.3126940429625	before
67	1PP	¬VMT	-3.54296899999997	-0.3133780273375	before
67	1PP	¬VMT	-3.53320299999996	-0.3135591796875	before
67	1PP	¬VMT	-3.52343800000006	-0.31419228515	before
67	1PP	¬VMT	-3.51367200000004	-0.3142953125	before
67	1PP	¬VMT	-3.50390700000003	-0.3141607421875	before
67	1PP	¬VMT	-3.49414100000001	-0.313603515625	before
67	1PP	¬VMT	-3.484375	-0.312898144525	before
67	1PP	¬VMT	-3.47460999999998	-0.311662988275	before
67	1PP	¬VMT	-3.46484399999997	-0.311037207025	before
67	1PP	¬VMT	-3.45507799999996	-0.309256640625	before
67	1PP	¬VMT	-3.44531300000006	-0.3080522460875	before
67	1PP	¬VMT	-3.43554700000004	-0.3055081054625	before
67	1PP	¬VMT	-3.42578200000003	-0.3029633789	before
67	1PP	¬VMT	-3.41601600000001	-0.297618359375	before
67	1PP	¬VMT	-3.40625	-0.2943330078125	before
67	1PP	¬VMT	-3.39648499999998	-0.29092109375	before
67	1PP	¬VMT	-3.38671899999997	-0.28818046875	before
67	1PP	¬VMT	-3.37695299999996	-0.2846916992125	before
67	1PP	¬VMT	-3.36718800000006	-0.2828321289	before
67	1PP	¬VMT	-3.35742200000004	-0.2791065429625	before
67	1PP	¬VMT	-3.34765700000003	-0.2763686523375	before
67	1PP	¬VMT	-3.33789100000001	-0.2727173828125	before
67	1PP	¬VMT	-3.328125	-0.2698357421875	before
67	1PP	¬VMT	-3.31835999999998	-0.2656822265625	before
67	1PP	¬VMT	-3.30859399999997	-0.2624432617125	before
67	1PP	¬VMT	-3.29882799999996	-0.2587499023375	before
67	1PP	¬VMT	-3.28906300000006	-0.255523046875	before
67	1PP	¬VMT	-3.27929700000004	-0.250828613275	before
67	1PP	¬VMT	-3.26953200000003	-0.2470877929625	before
67	1PP	¬VMT	-3.25976600000001	-0.24294765625	before
67	1PP	¬VMT	-3.25	-0.2394314453125	before
67	1PP	¬VMT	-3.24023499999998	-0.235244238275	before
67	1PP	¬VMT	-3.23046899999997	-0.2312119140625	before
67	1PP	¬VMT	-3.22070299999996	-0.226711328125	before
67	1PP	¬VMT	-3.21093800000006	-0.22291572265	before
67	1PP	¬VMT	-3.20117200000004	-0.2181873046875	before
67	1PP	¬VMT	-3.19140700000003	-0.2135311523375	before
67	1PP	¬VMT	-3.18164100000001	-0.209251269525	before
67	1PP	¬VMT	-3.171875	-0.204569238275	before
67	1PP	¬VMT	-3.16210999999998	-0.1999025390625	before
67	1PP	¬VMT	-3.15234399999997	-0.19571015625	before
67	1PP	¬VMT	-3.14257799999996	-0.1916376953125	before
67	1PP	¬VMT	-3.13281300000006	-0.1871046875	before
67	1PP	¬VMT	-3.12304700000004	-0.1831336914	before
67	1PP	¬VMT	-3.11328200000003	-0.178903515625	before
67	1PP	¬VMT	-3.10351600000001	-0.1749321289	before
67	1PP	¬VMT	-3.09375	-0.1705713867125	before
67	1PP	¬VMT	-3.08398499999998	-0.1668650390625	before
67	1PP	¬VMT	-3.07421899999997	-0.162576171875	before
67	1PP	¬VMT	-3.06445299999996	-0.1590189453125	before
67	1PP	¬VMT	-3.05468800000006	-0.1549435546875	before
67	1PP	¬VMT	-3.04492200000004	-0.151730078125	before
67	1PP	¬VMT	-3.03515700000003	-0.14784921875	before
67	1PP	¬VMT	-3.02539100000001	-0.144733300775	before
67	1PP	¬VMT	-3.015625	-0.13995	before
67	1PP	¬VMT	-3.00585999999998	-0.1368131835875	before
67	1PP	¬VMT	-2.99609399999997	-0.1330225585875	before
67	1PP	¬VMT	-2.98632799999996	-0.1295236328125	before
67	1PP	¬VMT	-2.97656300000006	-0.125241894525	before
67	1PP	¬VMT	-2.96679700000004	-0.1227088867125	before
67	1PP	¬VMT	-2.95703200000003	-0.1187477539	before
67	1PP	¬VMT	-2.94726600000001	-0.116337109375	before
67	1PP	¬VMT	-2.9375	-0.11265478515	before
67	1PP	¬VMT	-2.92773499999998	-0.1100208984375	before
67	1PP	¬VMT	-2.91796899999997	-0.1062419921875	before
67	1PP	¬VMT	-2.90820299999996	-0.10383603515	before
67	1PP	¬VMT	-2.89843800000006	-0.1006264648375	before
67	1PP	¬VMT	-2.88867200000004	-0.0987177734375	before
67	1PP	¬VMT	-2.87890700000003	-0.095527734375	before
67	1PP	¬VMT	-2.86914100000001	-0.0931048828125	before
67	1PP	¬VMT	-2.859375	-0.09045322265	before
67	1PP	¬VMT	-2.84960999999998	-0.0888396484375	before
67	1PP	¬VMT	-2.83984399999997	-0.0860612304625	before
67	1PP	¬VMT	-2.83007799999996	-0.0845555663999999	before
67	1PP	¬VMT	-2.82031300000006	-0.08258291015	before
67	1PP	¬VMT	-2.81054700000004	-0.0812530273375	before
67	1PP	¬VMT	-2.80078200000003	-0.0793322265625	before
67	1PP	¬VMT	-2.79101600000001	-0.0778860351499999	before
67	1PP	¬VMT	-2.78125	-0.0765163085875	before
67	1PP	¬VMT	-2.77148499999998	-0.075215332025	before
67	1PP	¬VMT	-2.76171899999997	-0.073759375	before
67	1PP	¬VMT	-2.75195299999996	-0.072484375	before
67	1PP	¬VMT	-2.74218800000006	-0.0715330078125	before
67	1PP	¬VMT	-2.73242200000004	-0.0701368164	before
67	1PP	¬VMT	-2.72265700000003	-0.06910703125	before
67	1PP	¬VMT	-2.71289100000001	-0.0679870117124999	before
67	1PP	¬VMT	-2.703125	-0.0672837890625	before
67	1PP	¬VMT	-2.69335999999998	-0.0660793945249999	before
67	1PP	¬VMT	-2.68359399999997	-0.0661922851499999	before
67	1PP	¬VMT	-2.67382799999996	-0.0651924804625	before
67	1PP	¬VMT	-2.66406300000006	-0.06483359375	before
67	1PP	¬VMT	-2.65429700000004	-0.0638637695249999	before
67	1PP	¬VMT	-2.64453200000003	-0.0642041015625	before
67	1PP	¬VMT	-2.63476600000001	-0.0629506835875	before
67	1PP	¬VMT	-2.625	-0.063045019525	before
67	1PP	¬VMT	-2.61523499999998	-0.0623828125	before
67	1PP	¬VMT	-2.60546899999997	-0.0627885742124999	before
67	1PP	¬VMT	-2.59570299999996	-0.062265234375	before
67	1PP	¬VMT	-2.58593800000006	-0.062796875	before
67	1PP	¬VMT	-2.57617200000004	-0.0621666992125	before
67	1PP	¬VMT	-2.56640700000003	-0.0623072265625	before
67	1PP	¬VMT	-2.55664100000001	-0.06225390625	before
67	1PP	¬VMT	-2.546875	-0.0626474609375	before
67	1PP	¬VMT	-2.53710999999998	-0.062474707025	before
67	1PP	¬VMT	-2.52734399999997	-0.0630088867124999	before
67	1PP	¬VMT	-2.51757799999996	-0.0628893554624999	before
67	1PP	¬VMT	-2.50781300000006	-0.0636705078125	before
67	1PP	¬VMT	-2.49804700000004	-0.063925488275	before
67	1PP	¬VMT	-2.48828200000003	-0.0646229492124999	before
67	1PP	¬VMT	-2.47851600000001	-0.0646166992124999	before
67	1PP	¬VMT	-2.46875	-0.0657151367125	before
67	1PP	¬VMT	-2.45898499999998	-0.0662078125	before
67	1PP	¬VMT	-2.44921899999997	-0.067548144525	before
67	1PP	¬VMT	-2.43945299999996	-0.0683829101499999	before
67	1PP	¬VMT	-2.42968800000006	-0.0695513671875	before
67	1PP	¬VMT	-2.41992200000004	-0.0699200195249999	before
67	1PP	¬VMT	-2.41015700000003	-0.071069140625	before
67	1PP	¬VMT	-2.40039100000001	-0.071731738275	before
67	1PP	¬VMT	-2.390625	-0.072809765625	before
67	1PP	¬VMT	-2.38085999999998	-0.0741021484375	before
67	1PP	¬VMT	-2.37109399999997	-0.075666796875	before
67	1PP	¬VMT	-2.36132799999996	-0.07656103515	before
67	1PP	¬VMT	-2.35156300000006	-0.0782017578125	before
67	1PP	¬VMT	-2.34179700000004	-0.080144140625	before
67	1PP	¬VMT	-2.33203200000003	-0.0818345703125	before
67	1PP	¬VMT	-2.32226600000001	-0.0832813476499999	before
67	1PP	¬VMT	-2.3125	-0.0844541992125	before
67	1PP	¬VMT	-2.30273499999998	-0.0859858398375	before
67	1PP	¬VMT	-2.29296899999997	-0.08787978515	before
67	1PP	¬VMT	-2.28320299999996	-0.0898913085875	before
67	1PP	¬VMT	-2.27343800000006	-0.0910041992125	before
67	1PP	¬VMT	-2.26367200000004	-0.0935463867125	before
67	1PP	¬VMT	-2.25390700000003	-0.0950877929625	before
67	1PP	¬VMT	-2.24414100000001	-0.097096484375	before
67	1PP	¬VMT	-2.234375	-0.099017675775	before
67	1PP	¬VMT	-2.22460999999998	-0.10140166015	before
67	1PP	¬VMT	-2.21484399999997	-0.10299541015	before
67	1PP	¬VMT	-2.20507799999996	-0.1054680664	before
67	1PP	¬VMT	-2.19531300000006	-0.107330859375	before
67	1PP	¬VMT	-2.18554700000004	-0.1096877929625	before
67	1PP	¬VMT	-2.17578200000003	-0.1111125	before
67	1PP	¬VMT	-2.16601600000001	-0.1136069335875	before
67	1PP	¬VMT	-2.15625	-0.115118457025	before
67	1PP	¬VMT	-2.14648499999998	-0.1181178710875	before
67	1PP	¬VMT	-2.13671899999997	-0.1201548828125	before
67	1PP	¬VMT	-2.12695299999996	-0.1230203125	before
67	1PP	¬VMT	-2.11718800000006	-0.124893359375	before
67	1PP	¬VMT	-2.10742200000004	-0.1279408203125	before
67	1PP	¬VMT	-2.09765700000003	-0.1301041015625	before
67	1PP	¬VMT	-2.08789100000001	-0.133001171875	before
67	1PP	¬VMT	-2.078125	-0.135284863275	before
67	1PP	¬VMT	-2.06835999999998	-0.1384852539	before
67	1PP	¬VMT	-2.05859399999997	-0.1402440429625	before
67	1PP	¬VMT	-2.04882799999996	-0.14370166015	before
67	1PP	¬VMT	-2.03906300000006	-0.1458826171875	before
67	1PP	¬VMT	-2.02929700000004	-0.1494666015625	before
67	1PP	¬VMT	-2.01953200000003	-0.15234384765	before
67	1PP	¬VMT	-2.00976600000001	-0.1556436523375	before
67	1PP	¬VMT	-2	-0.1582177734375	before
67	1PP	¬VMT	-1.99023499999998	-0.1613755859375	before
67	1PP	¬VMT	-1.98046899999997	-0.164208984375	before
67	1PP	¬VMT	-1.97070299999996	-0.1675314453125	before
67	1PP	¬VMT	-1.96093800000006	-0.170784765625	before
67	1PP	¬VMT	-1.95117200000004	-0.1740100585875	before
67	1PP	¬VMT	-1.94140700000003	-0.17716103515	before
67	1PP	¬VMT	-1.93164100000001	-0.180416015625	before
67	1PP	¬VMT	-1.921875	-0.1832986328125	before
67	1PP	¬VMT	-1.91210999999998	-0.1867638671875	before
67	1PP	¬VMT	-1.90234399999997	-0.190277734375	before
67	1PP	¬VMT	-1.89257799999996	-0.1936365234375	before
67	1PP	¬VMT	-1.88281300000006	-0.19744228515	before
67	1PP	¬VMT	-1.87304700000004	-0.20088447265	before
67	1PP	¬VMT	-1.86328200000003	-0.204332421875	before
67	1PP	¬VMT	-1.85351600000001	-0.207180957025	before
67	1PP	¬VMT	-1.84375	-0.2109748046875	before
67	1PP	¬VMT	-1.83398499999998	-0.2140396484375	before
67	1PP	¬VMT	-1.82421899999997	-0.217698144525	before
67	1PP	¬VMT	-1.81445299999996	-0.2208571289	before
67	1PP	¬VMT	-1.80468800000006	-0.2245303710875	before
67	1PP	¬VMT	-1.79492200000004	-0.2279681640625	before
67	1PP	¬VMT	-1.78515700000003	-0.232009082025	before
67	1PP	¬VMT	-1.77539100000001	-0.2348336914	before
67	1PP	¬VMT	-1.765625	-0.2388553710875	before
67	1PP	¬VMT	-1.75585999999998	-0.2422276367125	before
67	1PP	¬VMT	-1.74609399999997	-0.24632041015	before
67	1PP	¬VMT	-1.73632799999996	-0.249381640625	before
67	1PP	¬VMT	-1.72656300000006	-0.2532768554625	before
67	1PP	¬VMT	-1.71679700000004	-0.256550390625	before
67	1PP	¬VMT	-1.70703200000003	-0.260316796875	before
67	1PP	¬VMT	-1.69726600000001	-0.263359863275	before
67	1PP	¬VMT	-1.6875	-0.2672127929625	before
67	1PP	¬VMT	-1.67773499999998	-0.269619140625	before
67	1PP	¬VMT	-1.66796899999997	-0.27304228515	before
67	1PP	¬VMT	-1.65820299999996	-0.2756456054625	before
67	1PP	¬VMT	-1.64843800000006	-0.278932421875	before
67	1PP	¬VMT	-1.63867200000004	-0.281566015625	before
67	1PP	¬VMT	-1.62890700000003	-0.2848009765625	before
67	1PP	¬VMT	-1.61914100000001	-0.2870416015625	before
67	1PP	¬VMT	-1.609375	-0.2896962890625	before
67	1PP	¬VMT	-1.59960999999998	-0.2918384765625	before
67	1PP	¬VMT	-1.58984399999997	-0.2947202148375	before
67	1PP	¬VMT	-1.58007799999996	-0.2965615234375	before
67	1PP	¬VMT	-1.57031300000006	-0.298666796875	before
67	1PP	¬VMT	-1.56054700000004	-0.2996819335875	before
67	1PP	¬VMT	-1.55078200000003	-0.301640625	before
67	1PP	¬VMT	-1.54101600000001	-0.302334082025	before
67	1PP	¬VMT	-1.53125	-0.30361796875	before
67	1PP	¬VMT	-1.52148499999998	-0.304577734375	before
67	1PP	¬VMT	-1.51171899999997	-0.305264550775	before
67	1PP	¬VMT	-1.50195299999996	-0.3059556640625	before
67	1PP	¬VMT	-1.49218800000006	-0.306533300775	before
67	1PP	¬VMT	-1.48242200000004	-0.3067146484375	before
67	1PP	¬VMT	-1.47265700000003	-0.305997363275	before
67	1PP	¬VMT	-1.46289100000001	-0.3053751953125	before
67	1PP	¬VMT	-1.453125	-0.304624707025	before
67	1PP	¬VMT	-1.44335999999998	-0.3034837890625	before
67	1PP	¬VMT	-1.43359399999997	-0.30106259765	before
67	1PP	¬VMT	-1.42382799999996	-0.2998080078125	before
67	1PP	¬VMT	-1.41406300000006	-0.298578515625	before
67	1PP	¬VMT	-1.40429700000004	-0.297511425775	before
67	1PP	¬VMT	-1.39453200000003	-0.2958846679625	before
67	1PP	¬VMT	-1.38476600000001	-0.295215332025	before
67	1PP	¬VMT	-1.375	-0.292992578125	before
67	1PP	¬VMT	-1.36523499999998	-0.2915874023375	before
67	1PP	¬VMT	-1.35546899999997	-0.289261328125	before
67	1PP	¬VMT	-1.34570299999996	-0.2877071289	before
67	1PP	¬VMT	-1.33593800000006	-0.2849923828125	before
67	1PP	¬VMT	-1.32617200000004	-0.2832966796875	before
67	1PP	¬VMT	-1.31640700000003	-0.2806625	before
67	1PP	¬VMT	-1.30664100000001	-0.278316113275	before
67	1PP	¬VMT	-1.296875	-0.2754126953125	before
67	1PP	¬VMT	-1.28710999999998	-0.2730111328125	before
67	1PP	¬VMT	-1.27734399999997	-0.2695463867125	before
67	1PP	¬VMT	-1.26757799999996	-0.266844921875	before
67	1PP	¬VMT	-1.25781300000006	-0.26311015625	before
67	1PP	¬VMT	-1.24804700000004	-0.259483984375	before
67	1PP	¬VMT	-1.23828200000003	-0.2554982421875	before
67	1PP	¬VMT	-1.22851600000001	-0.25256484375	before
67	1PP	¬VMT	-1.21875	-0.2479815429625	before
67	1PP	¬VMT	-1.20898499999998	-0.2442764648375	before
67	1PP	¬VMT	-1.19921899999997	-0.2394446289	before
67	1PP	¬VMT	-1.18945299999996	-0.2354264648375	before
67	1PP	¬VMT	-1.17968800000006	-0.2304834960875	before
67	1PP	¬VMT	-1.16992200000004	-0.2265599609375	before
67	1PP	¬VMT	-1.16015700000003	-0.2213212890625	before
67	1PP	¬VMT	-1.15039100000001	-0.2170353515625	before
67	1PP	¬VMT	-1.140625	-0.211120019525	before
67	1PP	¬VMT	-1.13085999999998	-0.206373046875	before
67	1PP	¬VMT	-1.12109399999997	-0.2016038085875	before
67	1PP	¬VMT	-1.11132799999996	-0.196448828125	before
67	1PP	¬VMT	-1.10156300000006	-0.1912583984375	before
67	1PP	¬VMT	-1.09179700000004	-0.185984863275	before
67	1PP	¬VMT	-1.08203200000003	-0.1809580078125	before
67	1PP	¬VMT	-1.07226600000001	-0.1754073242125	before
67	1PP	¬VMT	-1.0625	-0.1706041992125	before
67	1PP	¬VMT	-1.05273499999998	-0.16630625	before
67	1PP	¬VMT	-1.04296899999997	-0.1615244140625	before
67	1PP	¬VMT	-1.03320299999996	-0.1563971679625	before
67	1PP	¬VMT	-1.02343800000006	-0.1508310546875	before
67	1PP	¬VMT	-1.01367200000004	-0.14508046875	before
67	1PP	¬VMT	-1.00390700000003	-0.140158203125	before
67	1PP	¬VMT	-0.994141000000013	-0.1345889648375	before
67	1PP	¬VMT	-0.984375	-0.129386328125	before
67	1PP	¬VMT	-0.974609999999984	-0.1240850585875	before
67	1PP	¬VMT	-0.964843999999971	-0.119216894525	before
67	1PP	¬VMT	-0.955077999999958	-0.1137017578125	before
67	1PP	¬VMT	-0.945313000000056	-0.1086331054625	before
67	1PP	¬VMT	-0.935547000000042	-0.102934082025	before
67	1PP	¬VMT	-0.925782000000027	-0.0984950195249999	before
67	1PP	¬VMT	-0.916016000000013	-0.09348984375	before
67	1PP	¬VMT	-0.90625	-0.0892953125	before
67	1PP	¬VMT	-0.896484999999984	-0.0842215820249999	before
67	1PP	¬VMT	-0.886718999999971	-0.0799084960874999	before
67	1PP	¬VMT	-0.876952999999958	-0.0749150390625	before
67	1PP	¬VMT	-0.867188000000056	-0.070594140625	before
67	1PP	¬VMT	-0.857422000000042	-0.0658619140625	before
67	1PP	¬VMT	-0.847657000000027	-0.0619821289	before
67	1PP	¬VMT	-0.837891000000013	-0.0572462890625	before
67	1PP	¬VMT	-0.828125	-0.05329921875	before
67	1PP	¬VMT	-0.818359999999984	-0.0491740234375	before
67	1PP	¬VMT	-0.808593999999971	-0.0450334960875	before
67	1PP	¬VMT	-0.798827999999958	-0.040901953125	before
67	1PP	¬VMT	-0.789063000000056	-0.0372838867125	before
67	1PP	¬VMT	-0.779297000000042	-0.0334865234375	before
67	1PP	¬VMT	-0.769532000000027	-0.031165234375	before
67	1PP	¬VMT	-0.759766000000013	-0.0263483398375	before
67	1PP	¬VMT	-0.75	-0.0231580078125	before
67	1PP	¬VMT	-0.740234999999984	-0.01916103515	before
67	1PP	¬VMT	-0.730468999999971	-0.01622197265	before
67	1PP	¬VMT	-0.720702999999958	-0.01295390625	before
67	1PP	¬VMT	-0.710938000000056	-0.00987490233749995	before
67	1PP	¬VMT	-0.701172000000042	-0.00629169921249995	before
67	1PP	¬VMT	-0.691407000000027	-0.002757421875	before
67	1PP	¬VMT	-0.681641000000013	0.000293847662500048	before
67	1PP	¬VMT	-0.671875	0.00302060547500005	before
67	1PP	¬VMT	-0.662109999999984	0.0059787109375	before
67	1PP	¬VMT	-0.652343999999971	0.0089794921875	before
67	1PP	¬VMT	-0.642577999999958	0.0119361328125	before
67	1PP	¬VMT	-0.632813000000056	0.0145692382875	before
67	1PP	¬VMT	-0.623047000000042	0.0171569336	before
67	1PP	¬VMT	-0.613282000000027	0.019915917975	before
67	1PP	¬VMT	-0.603516000000013	0.021272949225	before
67	1PP	¬VMT	-0.59375	0.0236504882875	before
67	1PP	¬VMT	-0.583984999999984	0.02550927735	before
67	1PP	¬VMT	-0.574218999999971	0.027520605475	before
67	1PP	¬VMT	-0.564452999999958	0.0293934570375	before
67	1PP	¬VMT	-0.554688000000056	0.0312166015625	before
67	1PP	¬VMT	-0.544922000000042	0.03269677735	before
67	1PP	¬VMT	-0.535157000000027	0.0346579101625	before
67	1PP	¬VMT	-0.525391000000013	0.035799609375	before
67	1PP	¬VMT	-0.515625	0.0372794921875	before
67	1PP	¬VMT	-0.505859999999984	0.038400390625	before
67	1PP	¬VMT	-0.496093999999971	0.040240917975	before
67	1PP	¬VMT	-0.486327999999958	0.0411078125	before
67	1PP	¬VMT	-0.476563000000056	0.042554199225	before
67	1PP	¬VMT	-0.466797000000042	0.0430560546875	before
67	1PP	¬VMT	-0.457032000000027	0.0444818359375	before
67	1PP	¬VMT	-0.447266000000013	0.0446012695375001	before
67	1PP	¬VMT	-0.4375	0.0451974609375	before
67	1PP	¬VMT	-0.427734999999984	0.045317578125	before
67	1PP	¬VMT	-0.417968999999971	0.04600703125	before
67	1PP	¬VMT	-0.408202999999958	0.0455298828125	before
67	1PP	¬VMT	-0.398438000000056	0.045696386725	before
67	1PP	¬VMT	-0.388672000000042	0.045051171875	before
67	1PP	¬VMT	-0.378907000000027	0.0457828125	before
67	1PP	¬VMT	-0.369141000000013	0.0455227539125	before
67	1PP	¬VMT	-0.359375	0.0461315429750001	before
67	1PP	¬VMT	-0.349609999999984	0.0460595703125	before
67	1PP	¬VMT	-0.339843999999971	0.0457946289125	before
67	1PP	¬VMT	-0.330077999999958	0.045188671875	before
67	1PP	¬VMT	-0.320313000000056	0.0449803711	before
67	1PP	¬VMT	-0.310547000000042	0.0438788086	before
67	1PP	¬VMT	-0.300782000000027	0.0437895507875	before
67	1PP	¬VMT	-0.291016000000013	0.0426083984375	before
67	1PP	¬VMT	-0.28125	0.0422618164125	before
67	1PP	¬VMT	-0.271484999999984	0.0408668945375	before
67	1PP	¬VMT	-0.261718999999971	0.0401360351625	before
67	1PP	¬VMT	-0.251952999999958	0.039441015625	before
67	1PP	¬VMT	-0.242188000000056	0.0389778320375	before
67	1PP	¬VMT	-0.232422000000042	0.0380004882875001	before
67	1PP	¬VMT	-0.222657000000027	0.036976953125	before
67	1PP	¬VMT	-0.212891000000013	0.035862109375	before
67	1PP	¬VMT	-0.203125	0.0346	before
67	1PP	¬VMT	-0.193359999999984	0.033451855475	before
67	1PP	¬VMT	-0.183593999999971	0.031925390625	before
67	1PP	¬VMT	-0.173827999999958	0.031019042975	before
67	1PP	¬VMT	-0.164063000000056	0.0295548828125	before
67	1PP	¬VMT	-0.154297000000042	0.0281491211	before
67	1PP	¬VMT	-0.144532000000027	0.0262435546875	before
67	1PP	¬VMT	-0.134766000000013	0.0250918945375	before
67	1PP	¬VMT	-0.125	0.023258886725	before
67	1PP	¬VMT	-0.115234999999984	0.0220048828125	before
67	1PP	¬VMT	-0.105468999999971	0.01988984375	before
67	1PP	¬VMT	-0.0957029999999577	0.0186301757875	before
67	1PP	¬VMT	-0.0859380000000556	0.0162803711	before
67	1PP	¬VMT	-0.0761720000000423	0.0148942382875	before
67	1PP	¬VMT	-0.0664070000000265	0.0129095703125	before
67	1PP	¬VMT	-0.0566410000000133	0.01122802735	before
67	1PP	¬VMT	-0.046875	0.0092431640625	before
67	1PP	¬VMT	-0.0371099999999842	0.0076142578125	before
67	1PP	¬VMT	-0.0273439999999709	0.00547001953750005	before
67	1PP	¬VMT	-0.0175779999999577	0.00344013672500005	before
67	1PP	¬VMT	-0.00781300000005558	0.0010212890625	before
67	1PP	¬VMT	0.00195299999995768	-0.000691503899999952	onset
67	1PP	¬VMT	0.0117179999999735	-0.00361171875	onset
67	1PP	¬VMT	0.0214839999999867	-0.00549736327499995	onset
67	1PP	¬VMT	0.03125	-0.00855048827499995	onset
67	1PP	¬VMT	0.0410150000000158	-0.0109821289	onset
67	1PP	¬VMT	0.0507810000000291	-0.0142994140625	onset
67	1PP	¬VMT	0.0605470000000423	-0.016396484375	onset
67	1PP	¬VMT	0.0703119999999444	-0.019912988275	onset
67	1PP	¬VMT	0.0800779999999577	-0.021860546875	onset
67	1PP	¬VMT	0.0898429999999735	-0.0249388671875	onset
67	1PP	¬VMT	0.0996089999999867	-0.0272728515625	onset
67	1PP	¬VMT	0.109375	-0.0304711914	onset
67	1PP	¬VMT	0.119140000000016	-0.0330276367125	onset
67	1PP	¬VMT	0.128906000000029	-0.036035546875	onset
67	1PP	¬VMT	0.138672000000042	-0.038623144525	onset
67	1PP	¬VMT	0.148436999999944	-0.042113671875	onset
67	1PP	¬VMT	0.158202999999958	-0.044225390625	onset
67	1PP	¬VMT	0.167967999999973	-0.0464716796875	onset
67	1PP	¬VMT	0.177733999999987	-0.0493920898375	onset
67	1PP	¬VMT	0.1875	-0.0522408203125	onset
67	1PP	¬VMT	0.197265000000016	-0.0568123046875	onset
67	1PP	¬VMT	0.207031000000029	-0.0609584960875	onset
67	1PP	¬VMT	0.216797000000042	-0.0645834960875	onset
67	1PP	¬VMT	0.226561999999944	-0.0686677734375	onset
67	1PP	¬VMT	0.236327999999958	-0.0726041015625	onset
67	1PP	¬VMT	0.246092999999973	-0.0760095703125	onset
67	1PP	¬VMT	0.255858999999987	-0.079862109375	onset
67	1PP	¬VMT	0.265625	-0.0836209960875	onset
67	1PP	¬VMT	0.275390000000016	-0.0880024414	onset
67	1PP	¬VMT	0.285156000000029	-0.0911540038999999	onset
67	1PP	¬VMT	0.294922000000042	-0.09449375	onset
67	1PP	¬VMT	0.304686999999944	-0.095875390625	onset
67	1PP	¬VMT	0.314452999999958	-0.0982991210875	onset
67	1PP	¬VMT	0.324217999999973	-0.101645019525	onset
67	1PP	¬VMT	0.333983999999987	-0.1054401367125	onset
67	1PP	¬VMT	0.34375	-0.10849541015	onset
67	1PP	¬VMT	0.353515000000016	-0.112409082025	onset
67	1PP	¬VMT	0.363281000000029	-0.114328515625	onset
67	1PP	¬VMT	0.373047000000042	-0.1168791992125	onset
67	1PP	¬VMT	0.382811999999944	-0.1183805664	onset
67	1PP	¬VMT	0.392577999999958	-0.1205811523375	onset
67	1PP	¬VMT	0.402342999999973	-0.1221940429625	onset
67	1PP	¬VMT	0.412108999999987	-0.1238241210875	onset
67	1PP	¬VMT	0.421875	-0.1242744140625	onset
67	1PP	¬VMT	0.431640000000016	-0.1253245117125	onset
67	1PP	¬VMT	0.441406000000029	-0.1251390625	onset
67	1PP	¬VMT	0.451172000000042	-0.1256899414	onset
67	1PP	¬VMT	0.460936999999944	-0.1252943359375	onset
67	1PP	¬VMT	0.470702999999958	-0.1245677734375	onset
67	1PP	¬VMT	0.480467999999973	-0.1110830078125	onset
67	1PP	¬VMT	0.490233999999987	-0.105208203125	onset
67	1PP	¬VMT	0.5	-0.1027655273375	onset
67	1PP	¬VMT	0.509765000000016	-0.102545703125	onset
67	1PP	¬VMT	0.519531000000029	-0.1018561523375	onset
67	1PP	¬VMT	0.529297000000042	-0.101499707025	onset
67	1PP	¬VMT	0.539061999999944	-0.0996662109375	onset
67	1PP	¬VMT	0.548827999999958	-0.0985399414	onset
67	1PP	¬VMT	0.558592999999973	-0.0963803710875	onset
67	1PP	¬VMT	0.568358999999987	-0.0948920898375	onset
67	1PP	¬VMT	0.578125	-0.092012207025	onset
67	1PP	¬VMT	0.587890000000016	-0.0896022460874999	onset
67	1PP	¬VMT	0.597656000000029	-0.0863477538999999	onset
67	1PP	¬VMT	0.607422000000042	-0.0807603515625	onset
67	1PP	¬VMT	0.617186999999944	-0.0762346679624999	onset
67	1PP	¬VMT	0.626952999999958	-0.0728995117124999	onset
67	1PP	¬VMT	0.636717999999973	-0.069158984375	onset
67	1PP	¬VMT	0.646483999999987	-0.0660317382749999	onset
67	1PP	¬VMT	0.65625	-0.0626313476499999	onset
67	1PP	¬VMT	0.666015000000016	-0.058912890625	onset
67	1PP	¬VMT	0.675781000000029	-0.05425947265	onset
67	1PP	¬VMT	0.685547000000042	-0.0503104492125	onset
67	1PP	¬VMT	0.695311999999944	-0.0466493164	onset
67	1PP	¬VMT	0.705077999999958	-0.042978613275	onset
67	1PP	¬VMT	0.714842999999973	-0.0389581054625	onset
67	1PP	¬VMT	0.724608999999987	-0.0345561523375	onset
67	1PP	¬VMT	0.734375	-0.03031884765	onset
67	1PP	¬VMT	0.744140000000016	-0.025630957025	onset
67	1PP	¬VMT	0.753906000000029	-0.0212189453125	onset
67	1PP	¬VMT	0.763672000000042	-0.0164013671875	onset
67	1PP	¬VMT	0.773436999999944	-0.01216875	onset
67	1PP	¬VMT	0.783202999999958	-0.00687744139999995	onset
67	1PP	¬VMT	0.792967999999973	-0.00227705077499995	onset
67	1PP	¬VMT	0.802733999999987	0.00306689453750005	onset
67	1PP	¬VMT	0.8125	0.00725283203750005	onset
67	1PP	¬VMT	0.822265000000016	0.012765917975	onset
67	1PP	¬VMT	0.832031000000029	0.0175704101625	onset
67	1PP	¬VMT	0.841797000000042	0.023044042975	onset
67	1PP	¬VMT	0.851561999999944	0.027514355475	onset
67	1PP	¬VMT	0.861327999999958	0.0334278320375	onset
67	1PP	¬VMT	0.871092999999973	0.0383453125	onset
67	1PP	¬VMT	0.880858999999987	0.044178515625	onset
67	1PP	¬VMT	0.890625	0.0491036132875	onset
67	1PP	¬VMT	0.900390000000016	0.055616015625	onset
67	1PP	¬VMT	0.910156000000029	0.0605895507875001	onset
67	1PP	¬VMT	0.919922000000042	0.0654775390625	onset
67	1PP	¬VMT	0.929686999999944	0.069601074225	onset
67	1PP	¬VMT	0.939452999999958	0.0751037109375	onset
67	1PP	¬VMT	0.949217999999973	0.0796965820375	onset
67	1PP	¬VMT	0.958983999999987	0.0851255859375	onset
67	1PP	¬VMT	0.96875	0.0894762695375	onset
67	1PP	¬VMT	0.978515000000016	0.094257421875	onset
67	1PP	¬VMT	0.988281000000029	0.09932265625	onset
67	1PP	¬VMT	0.998047000000042	0.1042201171875	onset
67	1PP	¬VMT	1.00781199999994	0.1086672851625	after
67	1PP	¬VMT	1.01757799999996	0.1126782226625	after
67	1PP	¬VMT	1.02734299999997	0.11666240235	after
67	1PP	¬VMT	1.03710899999999	0.1206694336	after
67	1PP	¬VMT	1.046875	0.124758203125	after
67	1PP	¬VMT	1.05664000000002	0.1288611328125	after
67	1PP	¬VMT	1.06640600000003	0.13300146485	after
67	1PP	¬VMT	1.07617200000004	0.136648730475	after
67	1PP	¬VMT	1.08593699999994	0.1403306640625	after
67	1PP	¬VMT	1.09570299999996	0.1439325195375	after
67	1PP	¬VMT	1.10546799999997	0.14749521485	after
67	1PP	¬VMT	1.11523399999999	0.150303417975	after
67	1PP	¬VMT	1.125	0.154296386725	after
67	1PP	¬VMT	1.13476500000002	0.15765458985	after
67	1PP	¬VMT	1.14453100000003	0.1608563476625	after
67	1PP	¬VMT	1.15429700000004	0.164009667975	after
67	1PP	¬VMT	1.16406199999994	0.1668987793	after
67	1PP	¬VMT	1.17382799999996	0.168980419925	after
67	1PP	¬VMT	1.18359299999997	0.1727673828125	after
67	1PP	¬VMT	1.19335899999999	0.174909375	after
67	1PP	¬VMT	1.203125	0.17798930665	after
67	1PP	¬VMT	1.21289000000002	0.1799022461	after
67	1PP	¬VMT	1.22265600000003	0.18299555665	after
67	1PP	¬VMT	1.23242200000004	0.18509243165	after
67	1PP	¬VMT	1.24218699999994	0.187854296875	after
67	1PP	¬VMT	1.25195299999996	0.1900844726625	after
67	1PP	¬VMT	1.26171799999997	0.1924153808625	after
67	1PP	¬VMT	1.27148399999999	0.1939977050875	after
67	1PP	¬VMT	1.28125	0.196780322275	after
67	1PP	¬VMT	1.29101500000002	0.19835146485	after
67	1PP	¬VMT	1.30078100000003	0.2005256836	after
67	1PP	¬VMT	1.31054700000004	0.201924169925	after
67	1PP	¬VMT	1.32031199999994	0.20505771485	after
67	1PP	¬VMT	1.33007799999996	0.207038671875	after
67	1PP	¬VMT	1.33984299999997	0.2091064453125	after
67	1PP	¬VMT	1.34960899999999	0.209540234375	after
67	1PP	¬VMT	1.359375	0.2118937988375	after
67	1PP	¬VMT	1.36914000000002	0.2125458007875	after
67	1PP	¬VMT	1.37890600000003	0.2140109375	after
67	1PP	¬VMT	1.38867200000004	0.2138584961	after
67	1PP	¬VMT	1.39843699999994	0.2141963379	after
67	1PP	¬VMT	1.40820299999996	0.2137794921875	after
67	1PP	¬VMT	1.41796799999997	0.21386118165	after
67	1PP	¬VMT	1.42773399999999	0.2136364746125	after
67	1PP	¬VMT	1.4375	0.2135994629	after
67	1PP	¬VMT	1.44726500000002	0.2136531738375	after
67	1PP	¬VMT	1.45703100000003	0.2132735351625	after
67	1PP	¬VMT	1.46679700000004	0.212585107425	after
67	1PP	¬VMT	1.47656199999994	0.2126641113375	after
67	1PP	¬VMT	1.48632799999996	0.2121320800875	after
67	1PP	¬VMT	1.49609299999997	0.2114899902375	after
67	1PP	¬VMT	1.50585899999999	0.210731640625	after
67	1PP	¬VMT	1.515625	0.21020234375	after
67	1PP	¬VMT	1.52539000000002	0.2094227539125	after
67	1PP	¬VMT	1.53515600000003	0.2081564453125	after
67	1PP	¬VMT	1.54492200000004	0.2074876464875	after
67	1PP	¬VMT	1.55468699999994	0.206994824225	after
67	1PP	¬VMT	1.56445299999996	0.2067864746125	after
67	1PP	¬VMT	1.57421799999997	0.205944042975	after
67	1PP	¬VMT	1.58398399999999	0.205445703125	after
67	1PP	¬VMT	1.59375	0.2044095214875	after
67	1PP	¬VMT	1.60351500000002	0.204340917975	after
67	1PP	¬VMT	1.61328100000003	0.203182666025	after
67	1PP	¬VMT	1.62304700000004	0.202601074225	after
67	1PP	¬VMT	1.63281199999994	0.201592480475	after
67	1PP	¬VMT	1.64257799999996	0.201463574225	after
67	1PP	¬VMT	1.65234299999997	0.2007859863375	after
67	1PP	¬VMT	1.66210899999999	0.20073740235	after
67	1PP	¬VMT	1.671875	0.1998390625	after
67	1PP	¬VMT	1.68164000000002	0.19982421875	after
67	1PP	¬VMT	1.69140600000003	0.1987926269625	after
67	1PP	¬VMT	1.70117200000004	0.1995274902375	after
67	1PP	¬VMT	1.71093699999994	0.1990133300875	after
67	1PP	¬VMT	1.72070299999996	0.1999098632875	after
67	1PP	¬VMT	1.73046799999997	0.1998779296875	after
67	1PP	¬VMT	1.74023399999999	0.2008649414125	after
67	1PP	¬VMT	1.75	0.2008868164125	after
67	1PP	¬VMT	1.75976500000002	0.201922265625	after
67	1PP	¬VMT	1.76953100000003	0.2024269043	after
67	1PP	¬VMT	1.77929700000004	0.203750292975	after
67	1PP	¬VMT	1.78906199999994	0.204610449225	after
67	1PP	¬VMT	1.79882799999996	0.2067078125	after
67	1PP	¬VMT	1.80859299999997	0.2078992675875	after
67	1PP	¬VMT	1.81835899999999	0.2102571289125	after
67	1PP	¬VMT	1.828125	0.2120961914125	after
67	1PP	¬VMT	1.83789000000002	0.2162491211	after
67	1PP	¬VMT	1.84765600000003	0.2199520019625	after
67	1PP	¬VMT	1.85742200000004	0.2235965332125	after
67	1PP	¬VMT	1.86718699999994	0.2256024902375	after
67	1PP	¬VMT	1.87695299999996	0.227462451175	after
67	1PP	¬VMT	1.88671799999997	0.2292992675875	after
67	1PP	¬VMT	1.89648399999999	0.231718603525	after
67	1PP	¬VMT	1.90625	0.2340711914125	after
67	1PP	¬VMT	1.91601500000002	0.2365935546875	after
67	1PP	¬VMT	1.92578100000003	0.23892109375	after
67	1PP	¬VMT	1.93554700000004	0.2422137695375	after
67	1PP	¬VMT	1.94531199999994	0.245699951175	after
67	1PP	¬VMT	1.95507799999996	0.248383203125	after
67	1PP	¬VMT	1.96484299999997	0.2519360351625	after
67	1PP	¬VMT	1.97460899999999	0.2552234863375	after
67	1PP	¬VMT	1.984375	0.2589770507875	after
67	1PP	¬VMT	1.99414000000002	0.2617176757875	after
67	1PP	¬VMT	2.00390600000003	0.2655492675875	after
67	1PP	¬VMT	2.01367200000004	0.269556982425	after
67	1PP	¬VMT	2.02343699999994	0.2739926269625	after
67	1PP	¬VMT	2.03320299999996	0.2776766113375	after
67	1PP	¬VMT	2.04296799999997	0.2822109863375	after
67	1PP	¬VMT	2.05273399999999	0.2857104004	after
67	1PP	¬VMT	2.0625	0.2897400879	after
67	1PP	¬VMT	2.07226500000002	0.2934699707125	after
67	1PP	¬VMT	2.08203100000003	0.29763271485	after
67	1PP	¬VMT	2.09179700000004	0.3004531738375	after
67	1PP	¬VMT	2.10156199999994	0.3049020996125	after
67	1PP	¬VMT	2.11132799999996	0.3080071777375	after
67	1PP	¬VMT	2.12109299999997	0.3124578125	after
67	1PP	¬VMT	2.13085899999999	0.3157171875	after
67	1PP	¬VMT	2.140625	0.320748291025	after
67	1PP	¬VMT	2.15039000000002	0.323651855475	after
67	1PP	¬VMT	2.16015600000003	0.328477978525	after
67	1PP	¬VMT	2.16992200000004	0.33178583985	after
67	1PP	¬VMT	2.17968699999994	0.3363472168	after
67	1PP	¬VMT	2.18945299999996	0.3396146484375	after
67	1PP	¬VMT	2.19921799999997	0.344301171875	after
67	1PP	¬VMT	2.20898399999999	0.34789174805	after
67	1PP	¬VMT	2.21875	0.352145263675	after
67	1PP	¬VMT	2.22851500000002	0.3563321777375	after
67	1PP	¬VMT	2.23828100000003	0.3615286621125	after
67	1PP	¬VMT	2.24804700000004	0.36547768555	after
67	1PP	¬VMT	2.25781199999994	0.370267041025	after
67	1PP	¬VMT	2.26757799999996	0.3744878418	after
67	1PP	¬VMT	2.27734299999997	0.378955322275	after
67	1PP	¬VMT	2.28710899999999	0.3825950683625	after
67	1PP	¬VMT	2.296875	0.3853024414125	after
67	1PP	¬VMT	2.30664000000002	0.38862958985	after
67	1PP	¬VMT	2.31640600000003	0.391708984375	after
67	1PP	¬VMT	2.32617200000004	0.39504765625	after
67	1PP	¬VMT	2.33593699999994	0.397303759775	after
67	1PP	¬VMT	2.34570299999996	0.39955024415	after
67	1PP	¬VMT	2.35546799999997	0.4020337402375	after
67	1PP	¬VMT	2.36523399999999	0.404787353525	after
67	1PP	¬VMT	2.375	0.4071301757875	after
67	1PP	¬VMT	2.38476500000002	0.409935009775	after
67	1PP	¬VMT	2.39453100000003	0.4118470214875	after
67	1PP	¬VMT	2.40429700000004	0.414026171875	after
67	1PP	¬VMT	2.41406199999994	0.415945166025	after
67	1PP	¬VMT	2.42382799999996	0.417877734375	after
67	1PP	¬VMT	2.43359299999997	0.41911118165	after
67	1PP	¬VMT	2.44335899999999	0.4215849609375	after
67	1PP	¬VMT	2.453125	0.4228421875	after
67	1PP	¬VMT	2.46289000000002	0.4247521484375	after
67	1PP	¬VMT	2.47265600000003	0.426199072275	after
67	1PP	¬VMT	2.48242200000004	0.4285426269625	after
67	1PP	¬VMT	2.49218699999994	0.4302497070375	after
67	1PP	¬VMT	2.50195299999996	0.432574609375	after
67	1PP	¬VMT	2.51171799999997	0.433689453125	after
67	1PP	¬VMT	2.52148399999999	0.4359242675875	after
67	1PP	¬VMT	2.53125	0.4369171875	after
67	1PP	¬VMT	2.54101500000002	0.43874833985	after
67	1PP	¬VMT	2.55078100000003	0.439585546875	after
67	1PP	¬VMT	2.56054700000004	0.440859765625	after
67	1PP	¬VMT	2.57031199999994	0.441595605475	after
67	1PP	¬VMT	2.58007799999996	0.4435067871125	after
67	1PP	¬VMT	2.58984299999997	0.44404799805	after
67	1PP	¬VMT	2.59960899999999	0.445596044925	after
67	1PP	¬VMT	2.609375	0.4470040527375	after
67	1PP	¬VMT	2.61914000000002	0.4485255859375	after
67	1PP	¬VMT	2.62890600000003	0.449390625	after
67	1PP	¬VMT	2.63867200000004	0.4512263183625	after
67	1PP	¬VMT	2.64843699999994	0.4523482421875	after
67	1PP	¬VMT	2.65820299999996	0.454903857425	after
67	1PP	¬VMT	2.66796799999997	0.4573164550875	after
67	1PP	¬VMT	2.67773399999999	0.462518701175	after
67	1PP	¬VMT	2.6875	0.471490625	after
67	1PP	¬VMT	2.69726500000002	0.4763181640625	after
67	1PP	¬VMT	2.70703100000003	0.477834228525	after
67	1PP	¬VMT	2.71679700000004	0.4793296875	after
67	1PP	¬VMT	2.72656199999994	0.4804992675875	after
67	1PP	¬VMT	2.73632799999996	0.4812168457125	after
67	1PP	¬VMT	2.74609299999997	0.481742480475	after
67	1PP	¬VMT	2.75585899999999	0.4831875	after
67	1PP	¬VMT	2.765625	0.4849868164125	after
67	1PP	¬VMT	2.77539000000002	0.4867715820375	after
67	1PP	¬VMT	2.78515600000003	0.4880790039125	after
67	1PP	¬VMT	2.79492200000004	0.4883602050875	after
67	1PP	¬VMT	2.80468699999994	0.4882118652375	after
67	1PP	¬VMT	2.81445299999996	0.4880972168	after
67	1PP	¬VMT	2.82421799999997	0.4880738769625	after
67	1PP	¬VMT	2.83398399999999	0.4872784668	after
67	1PP	¬VMT	2.84375	0.48701274415	after
67	1PP	¬VMT	2.85351500000002	0.4859129394625	after
67	1PP	¬VMT	2.86328100000003	0.4858103027375	after
67	1PP	¬VMT	2.87304700000004	0.484534765625	after
67	1PP	¬VMT	2.88281199999994	0.48445078125	after
67	1PP	¬VMT	2.89257799999996	0.4835369629	after
67	1PP	¬VMT	2.90234299999997	0.48299609375	after
67	1PP	¬VMT	2.91210899999999	0.48225390625	after
67	1PP	¬VMT	2.921875	0.482220263675	after
67	1PP	¬VMT	2.93164000000002	0.4819404296875	after
67	1PP	¬VMT	2.94140600000003	0.482497607425	after
67	1PP	¬VMT	2.95117200000004	0.4832269043	after
67	1PP	¬VMT	2.96093699999994	0.4853715332125	after
67	1PP	¬VMT	2.97070299999996	0.48639453125	after
67	1PP	¬VMT	2.98046799999997	0.487284228525	after
67	1PP	¬VMT	2.99023399999999	0.4870274902375	after
67	1PP	¬VMT	3	0.4871692382875	after
67	1PP	¬VMT	3.00976500000002	0.4862816894625	after
67	1PP	¬VMT	3.01953100000003	0.4867106933625	after
67	1PP	¬VMT	3.02929700000004	0.4858747558625	after
67	1PP	¬VMT	3.03906199999994	0.4857478027375	after
67	1PP	¬VMT	3.04882799999996	0.48518774415	after
67	1PP	¬VMT	3.05859299999997	0.48540927735	after
67	1PP	¬VMT	3.06835899999999	0.4852044921875	after
67	1PP	¬VMT	3.078125	0.485466796875	after
67	1PP	¬VMT	3.08789000000002	0.485245947275	after
67	1PP	¬VMT	3.09765600000003	0.485741796875	after
67	1PP	¬VMT	3.10742200000004	0.4856017578125	after
67	1PP	¬VMT	3.11718699999994	0.4858184570375	after
67	1PP	¬VMT	3.12695299999996	0.4855939453125	after
67	1PP	¬VMT	3.13671799999997	0.4857204589875	after
67	1PP	¬VMT	3.14648399999999	0.4859834961	after
67	1PP	¬VMT	3.15625	0.48612021485	after
67	1PP	¬VMT	3.16601500000002	0.486231982425	after
67	1PP	¬VMT	3.17578100000003	0.48681875	after
67	1PP	¬VMT	3.18554700000004	0.4874692382875	after
67	1PP	¬VMT	3.19531199999994	0.4887098632875	after
67	1PP	¬VMT	3.20507799999996	0.4896517578125	after
67	1PP	¬VMT	3.21484299999997	0.4907998046875	after
67	1PP	¬VMT	3.22460899999999	0.4921729004	after
67	1PP	¬VMT	3.234375	0.4928235351625	after
67	1PP	¬VMT	3.24414000000002	0.49391743165	after
67	1PP	¬VMT	3.25390600000003	0.4947771484375	after
67	1PP	¬VMT	3.26367200000004	0.4962765625	after
67	1PP	¬VMT	3.27343699999994	0.49738393555	after
67	1PP	¬VMT	3.28320299999996	0.4988372070375	after
67	1PP	¬VMT	3.29296799999997	0.5001753418	after
67	1PP	¬VMT	3.30273399999999	0.5017254394625	after
67	1PP	¬VMT	3.3125	0.502426171875	after
67	1PP	¬VMT	3.32226500000002	0.5041118652375	after
67	1PP	¬VMT	3.33203100000003	0.5050739746125	after
67	1PP	¬VMT	3.34179700000004	0.5074064453125	after
67	1PP	¬VMT	3.35156199999994	0.5097181152375	after
67	1PP	¬VMT	3.36132799999996	0.51239521485	after
67	1PP	¬VMT	3.37109299999997	0.513814355475	after
67	1PP	¬VMT	3.38085899999999	0.5157474609375	after
67	1PP	¬VMT	3.390625	0.5172313476625	after
67	1PP	¬VMT	3.40039000000002	0.519150732425	after
67	1PP	¬VMT	3.41015600000003	0.5198926269625	after
67	1PP	¬VMT	3.41992200000004	0.5220692871125	after
67	1PP	¬VMT	3.42968699999994	0.52317734375	after
67	1PP	¬VMT	3.43945299999996	0.526969042975	after
67	1PP	¬VMT	3.44921799999997	0.5393347168	after
67	1PP	¬VMT	3.45898399999999	0.5471911621125	after
67	1PP	¬VMT	3.46875	0.551710888675	after
67	1PP	¬VMT	3.47851500000002	0.554790917975	after
67	1PP	¬VMT	3.48828100000003	0.5562152832125	after
67	1PP	¬VMT	3.49804700000004	0.5581428711	after
67	1PP	¬VMT	3.50781199999994	0.5594119629	after
[truncated: 156,825 more rows]
