# Supplementary material for: Characterizing first and third person viewpoints and their alternation for embodied interaction in virtual reality
Source: PLoS One. 2017 Dec 27;12(12):e0190109. doi: 10.1371/journal.pone.0190109 (PMC5744958; doi:10.1371/journal.pone.0190109)
Supplement: S1 Data — (ZIP) [file pone.0190109.s008.zip › S1_data/GSR_Summary.csv]

subject	perspective	mocap	GSR.median.before	GSR.median.after	GSR.difference
18	1PP	VMT	0.098063061525	0.46313568115625	0.36507261963125
18	3PP	VMT	0.095071484375	0.1107078125	0.015636328125
18	ALT	VMT	0.0477798584	0.174606982425	0.126827124025
19	1PP	VMT	0.07554638671875	0.895856640625	0.82031025390625
19	3PP	VMT	0.1724779296875	0.7868734375	0.6143955078125
19	ALT	VMT	0.71911533203125	2.05071328125	1.33159794921875
20	1PP	VMT	NA	NA	NA
20	3PP	VMT	NA	NA	NA
20	ALT	VMT	NA	NA	NA
21	1PP	VMT	0.188391796875	0.6247138671875	0.4363220703125
21	3PP	VMT	-0.1328580078125	1.0548588378875	1.1877168457
21	ALT	VMT	0.53965552100625	2.2604537109375	1.72079818993125
22	1PP	VMT	0.048662890625	0.123501171875	0.07483828125
22	3PP	VMT	0.03294951171875	0.152005078125	0.11905556640625
22	ALT	VMT	0.03689384765625	-0.00639189453125	-0.0432857421875
23	1PP	VMT	0.289592578125	1.442766455075	1.15317387695
23	3PP	VMT	-0.34278076171875	1.09795300293125	1.44073376465
23	ALT	VMT	0.310920703125	2.09724912109375	1.78632841796875
24	1PP	VMT	0.1468427246125	0.8074783081125	0.6606355835
24	3PP	VMT	0.14185976561875	0.33836635741875	0.1965065918
24	ALT	VMT	-0.037254199225	0.29156968078125	0.32882388000625
25	1PP	VMT	0.04850703124375	0.935020361325	0.88651333008125
25	3PP	VMT	0.0172046875	0.38222685546875	0.36502216796875
25	ALT	VMT	0.0063607421875	0.18822236328125	0.18186162109375
26	1PP	VMT	-0.03147783203125	0.13649912109375	0.167976953125
26	3PP	VMT	-0.01654990234375	0.21347255859375	0.2300224609375
26	ALT	VMT	0.043773828125	0.259069140625	0.2152953125
27	1PP	VMT	-0.6464560546875	1.72224604493125	2.36870209961875
27	3PP	VMT	0.117703161625	0.6027335571375	0.4850303955125
27	ALT	VMT	-0.104966796875	0.1793998046875	0.2843666015625
28	1PP	VMT	-0.0464252929624999	0.80044038086875	0.84686567383125
28	3PP	VMT	-0.157185034175	0.15482583008125	0.31201086425625
28	ALT	VMT	0.0219685058625	0.2307380371125	0.20876953125
29	1PP	VMT	0.0245283203125	0.15392939453125	0.12940107421875
29	3PP	VMT	-0.0158576171875	0.08779140625	0.1036490234375
29	ALT	VMT	0.06224560546875	0.164591015625	0.10234541015625
30	1PP	VMT	-0.00954384765625	0.4635236328125	0.47306748046875
30	3PP	VMT	0.0512334961000001	-0.09654699706875	-0.14778049316875
30	ALT	VMT	-0.0604282714875	0.4223166503875	0.482744921875
31	1PP	VMT	0.62955439453125	1.9660623046875	1.33650791015625
31	3PP	VMT	0.6784761962875	1.5463184082	0.8678422119125
31	ALT	VMT	-0.0681703125	1.40525620116875	1.47342651366875
32	1PP	VMT	NA	NA	NA
32	3PP	VMT	NA	NA	NA
32	ALT	VMT	NA	NA	NA
34	1PP	VMT	-0.03326611328125	0.30936884765625	0.3426349609375
34	3PP	VMT	-0.0288537109375	0.342338671875	0.3711923828125
34	ALT	VMT	-0.2774123046875	0.5931822265625	0.87059453125
35	1PP	VMT	-0.2822107421875	0.71567431640625	0.99788505859375
35	3PP	VMT	0.1510649047875	0.6746400756875	0.5235751709
35	ALT	VMT	0.37396149291875	1.061902996825	0.68794150390625
36	1PP	VMT	0.061523217775	0.18934951171875	0.12782629394375
36	3PP	VMT	0.07253125	0.2316333984375	0.1591021484375
36	ALT	VMT	-0.00261953125	0.2350822265625	0.2377017578125
37	1PP	VMT	NA	NA	NA
37	3PP	VMT	NA	NA	NA
37	ALT	VMT	NA	NA	NA
38	1PP	VMT	NA	NA	NA
38	3PP	VMT	NA	NA	NA
38	ALT	VMT	NA	NA	NA
39	1PP	VMT	-0.226055078125	0.6388244628875	0.8648795410125
39	3PP	VMT	0.11491240234375	1.35257416991875	1.237661767575
39	ALT	VMT	0.03353828125	0.3167466796875	0.2832083984375
40	1PP	VMT	-0.08632744140625	0.610042578125	0.69637001953125
40	3PP	VMT	0.164047265625	0.73151240234375	0.56746513671875
40	ALT	VMT	-0.29589023436875	0.133794140625	0.42968437499375
41	1PP	VMT	-0.1356454589875	0.9436321838375	1.079277642825
41	3PP	VMT	0.1685434387125	0.46344613036875	0.29490269165625
41	ALT	VMT	-1.0095377365125	1.40807476349375	2.41761250000625
42	1PP	VMT	0.093894580075	0.62032890625	0.526434326175
42	3PP	VMT	0.01598645019375	0.2237283203125	0.20774187011875
42	ALT	VMT	-0.1825980957125	0.12924945811875	0.31184755383125
43	1PP	¬VMT	0.007544921875	0.104623046875	0.097078125
43	3PP	¬VMT	0.008094921875	0.0693806152375	0.0612856933625
43	ALT	¬VMT	0.009666796875	0.1650384765625	0.1553716796875
44	1PP	¬VMT	0.03611728515625	0.7748662109375	0.73874892578125
44	3PP	¬VMT	-0.07703818359375	0.59398388671875	0.6710220703125
44	ALT	¬VMT	0.1368594726625	0.719566015625	0.5827065429625
45	1PP	¬VMT	-0.23630766601875	0.14674707030625	0.383054736325
45	3PP	¬VMT	-0.14088779296875	0.13269943848125	0.27358723145
45	ALT	¬VMT	0.272849951175	0.9143908203125	0.6415408691375
46	1PP	¬VMT	0.01938427734375	0.15029755859375	0.13091328125
46	3PP	¬VMT	-0.000596484375	0.01141337890625	0.01200986328125
46	ALT	¬VMT	0.0052078125	0.04358310546875	0.03837529296875
47	1PP	¬VMT	-0.57961318359375	2.1939716308625	2.77358481445625
47	3PP	¬VMT	0.1442466308625	2.069408007825	1.9251613769625
47	ALT	¬VMT	0.09902958985	1.48524238281875	1.38621279296875
48	1PP	¬VMT	-0.124210107425	0.13793789061875	0.26214799804375
48	3PP	¬VMT	0.00358466796875	0.1013384765625	0.09775380859375
48	ALT	¬VMT	0.00249453125	0.05257021484375	0.05007568359375
49	1PP	¬VMT	NA	NA	NA
49	3PP	¬VMT	NA	NA	NA
49	ALT	¬VMT	NA	NA	NA
50	1PP	¬VMT	-0.0511529296875	0.6387602417	0.6899131713875
50	3PP	¬VMT	0.07112988281875	0.3176834961	0.24655361328125
50	ALT	¬VMT	0.02698310546875	0.5705861328125	0.54360302734375
51	1PP	¬VMT	0.10934297485	0.27086459045	0.1615216156
51	3PP	¬VMT	0.024981384275	0.1289479003875	0.1039665161125
51	ALT	¬VMT	-0.3125327148375	0.13466362305	0.4471963378875
52	1PP	¬VMT	0.3062359253	0.63915175781875	0.33291583251875
52	3PP	¬VMT	0.1825740234375	0.4302107421875	0.24763671875
52	ALT	¬VMT	-0.16114284668125	0.4456133789	0.60675622558125
53	1PP	¬VMT	-0.02868798828125	0.201902050775	0.23059003905625
53	3PP	¬VMT	0.0180697265625	1.2951107421875	1.277041015625
53	ALT	¬VMT	-0.19104902343125	1.2273189819375	1.41836800536875
54	1PP	¬VMT	0.004423046875	0.05973251953125	0.05530947265625
54	3PP	¬VMT	0.0133498046875	0.1158791015625	0.102529296875
54	ALT	¬VMT	-0.1452044921875	0.0742490234375	0.219453515625
56	1PP	¬VMT	-0.00848544922500005	0.164358300775	0.17284375
56	3PP	¬VMT	-0.05002216796875	0.1323670410125	0.18238920898125
56	ALT	¬VMT	0.0202119140625	0.1524344726625	0.1322225586
57	1PP	¬VMT	NA	NA	NA
57	3PP	¬VMT	NA	NA	NA
57	ALT	¬VMT	NA	NA	NA
58	1PP	¬VMT	NA	NA	NA
58	3PP	¬VMT	NA	NA	NA
58	ALT	¬VMT	NA	NA	NA
59	1PP	¬VMT	0.01020605469375	0.69044729004375	0.68024123535
59	3PP	¬VMT	0.00321196288749998	0.00269501952499995	-0.000516943362500024
59	ALT	¬VMT	-0.106099609375	0.2236611328125	0.3297607421875
60	1PP	¬VMT	-0.0966230239875	1.0222220214875	1.118845045475
60	3PP	¬VMT	-0.10758090820625	0.821720617675	0.92930152588125
60	ALT	¬VMT	-0.42180816955625	0.6313565918	1.05316476135625
61	1PP	¬VMT	-0.1018433105375	0.00468237305000002	0.1065256835875
61	3PP	¬VMT	-0.00876591796250002	0.07558286133125	0.08434877929375
61	ALT	¬VMT	-0.022327392575	0.09681693115625	0.11914432373125
62	1PP	¬VMT	0.0118116943375	0.28691235351875	0.27510065918125
62	3PP	¬VMT	0.00436081543125001	0.25689399414375	0.2525331787125
62	ALT	¬VMT	-0.000160034181250012	0.3740338539125	0.37419388809375
63	1PP	¬VMT	-0.0250921630875	0.512534252925	0.5376264160125
63	3PP	¬VMT	0.07199418945	0.53078999023125	0.45879580078125
63	ALT	¬VMT	0.02125166015625	0.32461074218125	0.303359082025
64	1PP	¬VMT	NA	NA	NA
64	3PP	¬VMT	NA	NA	NA
64	ALT	¬VMT	NA	NA	NA
65	1PP	¬VMT	0.0163162109375	0.04629077148125	0.02997456054375
65	3PP	¬VMT	0.057249877925	-0.06543273926875	-0.12268261719375
65	ALT	¬VMT	0.005600390625	0.02153515625	0.015934765625
66	1PP	¬VMT	0.01930441894375	1.93626367188125	1.9169592529375
66	3PP	¬VMT	0.05157724609375	1.097286328125	1.04570908203125
66	ALT	¬VMT	-0.47496733398125	1.56871806640625	2.0436854003875
67	1PP	¬VMT	-0.13393168945	0.4184944580125	0.5524261474625
67	3PP	¬VMT	0.0567105957	0.26263828125	0.20592768555
67	ALT	¬VMT	0.06864619140625	0.29007392578125	0.221427734375
