# Supplementary material for: Characterizing first and third person viewpoints and their alternation for embodied interaction in virtual reality
Source: PLoS One. 2017 Dec 27;12(12):e0190109. doi: 10.1371/journal.pone.0190109 (PMC5744958; doi:10.1371/journal.pone.0190109)
Supplement: S1 Data — (ZIP) [file pone.0190109.s008.zip › S1_data/Info_PreQ_PostQ.csv]

subject	mocap	p.order	playback.recording	complete.log.of.events	valid.gsr	height	weight	age	handedness	gender	field	is.student	VR.experiments	use.HMD	video.games	motion.controllers	prefer.to.reach.tgts	prefer.to.walk.forward	prefer.when.floor.falls	safer.when.floor.falls	efficient.condition.tgts	prefer.conditon.tgts
18	VMT	1PP-ALT-3PP	NA	TRUE	TRUE	180	65	24	Right hand	Male	Bioengineering	Yes, master student	1	1	2	2	3PP	1PP	3PP	3PP
19	VMT	ALT-3PP-1PP	NA	TRUE	TRUE	181	60	25	Right hand	Male	civil engineering	Yes, master student	1	1	4	2	1PP	1PP	3PP	3PP	1PP	1PP
20	VMT	3PP-ALT-1PP	NA	FALSE	FALSE	182	84	19	Right hand	Male	civil engineering	Yes, bachelor student	1	2	4	2	1PP	1PP	1PP	3PP	ALT	ALT
21	VMT	ALT-3PP-1PP	NA	TRUE	TRUE	170	55	23	Right hand	Female	electrical engineering	Yes, master student	2	1	1	1	1PP	1PP	3PP	3PP	ALT	ALT
22	VMT	3PP-ALT-1PP	NA	TRUE	TRUE	172	67	19	Left hand	Female	maths, chemistry, biology	Yes, bachelor student	1	1	2	2	1PP	1PP	1PP	3PP	ALT	1PP
23	VMT	1PP-3PP-ALT	NA	TRUE	TRUE	185	82	24	Right hand	Male	Mechanical Engineer	Yes, master student	2	2	4	1	1PP	1PP	1PP	3PP	ALT	ALT
24	VMT	ALT-1PP-3PP	NA	TRUE	TRUE	179	60	22	Right hand	Male	computer science	Yes, master student	1	2	4	2	1PP	3PP	1PP	3PP	ALT	1PP
25	VMT	1PP-3PP-ALT	NA	TRUE	TRUE	171	67	19	Right hand	Male	Microengineering	Yes, bachelor student	1	1	2	2	1PP	1PP	1PP	3PP	ALT	1PP
26	VMT	ALT-1PP-3PP	NA	TRUE	TRUE	174	59	24	Left hand	Female	Life sciences	Yes, PhD student	1	1	2	2	1PP	1PP	1PP	3PP	3PP	ALT
27	VMT	3PP-1PP-ALT	NA	TRUE	TRUE	183	67	20	Right hand	Male	electrical engineering	Yes, bachelor student	1	1	5	2	3PP	1PP	1PP	3PP	ALT	ALT
28	VMT	3PP-1PP-ALT	NA	TRUE	TRUE	171	60	25	Left hand	Male	physics	Yes, PhD student	1	1	2	2	3PP	1PP	1PP	3PP	ALT	3PP
29	VMT	3PP-ALT-1PP	NA	TRUE	TRUE	171	75	21	Right hand	Male	electrical engineering	Yes, bachelor student	2	2	2	2	1PP	1PP	1PP	3PP	ALT	3PP
30	VMT	ALT-3PP-1PP	NA	TRUE	TRUE	185	70	20	Right hand	Male	Microengineering	Yes, bachelor student	1	1	4	2	1PP	1PP	1PP	3PP	ALT	3PP
31	VMT	3PP-ALT-1PP	NA	TRUE	TRUE	184	79	23	Right hand	Male	computer science	Yes, master student	1	2	4	2	1PP	1PP	1PP	3PP	ALT	1PP
32	VMT	1PP-ALT-3PP	NA	TRUE	FALSE	180	75	23	Right hand	Male	Genie Civil	Yes, master student	1	2	2	2	1PP	1PP	1PP	3PP	ALT	ALT
34	VMT	3PP-1PP-ALT	NA	TRUE	TRUE	178	65	19	Right hand	Male	Mechanical Engineer	Yes, bachelor student	1	2	3	2	1PP	1PP	1PP	3PP	ALT	ALT
35	VMT	1PP-ALT-3PP	NA	TRUE	TRUE	180	75	22	Right hand	Male	civil engeneering	Yes, master student	1	1	2	2	3PP	1PP	1PP	3PP	ALT	ALT
36	VMT	1PP-3PP-ALT	NA	TRUE	TRUE	173	62	20	Right hand	Male	electrical engineering	Yes, bachelor student	1	1	3	2	1PP	1PP	3PP	3PP	ALT	3PP
37	VMT	ALT-1PP-3PP	NA	TRUE	FALSE	179	67	22	Left hand	Male	Chemistry	Yes, bachelor student	1	1	3	2	3PP	1PP	1PP	1PP	3PP	3PP
38	VMT	1PP-ALT-3PP	NA	TRUE	FALSE	178	65	24	Right hand	Male	electrical engineering	Yes, master student	1	1	2	1	1PP	3PP	1PP	1PP	1PP	ALT
39	VMT	ALT-1PP-3PP	NA	TRUE	TRUE	172	56	22	Right hand	Female	electrical engineering	Yes, master student	1	1	2	2	1PP	1PP	3PP	1PP	ALT	1PP
40	VMT	1PP-3PP-ALT	NA	TRUE	TRUE	175	60	20	Right hand	Male	Mechanical Engineer	Yes, bachelor student	1	4	2	2	1PP	1PP	1PP	3PP	ALT	1PP
41	VMT	ALT-3PP-1PP	NA	TRUE	TRUE	182	70	27	Right hand	Male	Sports	Yes, master student	1	2	2	2	1PP	1PP	1PP	3PP	ALT	1PP
42	VMT	3PP-1PP-ALT	NA	TRUE	TRUE	176	77	23	Right hand	Male	computer science	Yes, master student	1	2	4	2	1PP	1PP	1PP	3PP	ALT	ALT
43	¬VMT	3PP-ALT-1PP	31	TRUE	TRUE	165	57	22	Right hand	Female	Electrical Engineering	No, I'm not a student	1	1	2	2	3PP	1PP	3PP	3PP	ALT	3PP
44	¬VMT	ALT-1PP-3PP	26	TRUE	TRUE	178	62	24	Right hand	Female	materials science	Yes, master student	1	1	2	2	1PP	1PP	1PP	3PP	1PP	1PP
45	¬VMT	3PP-1PP-ALT	28	TRUE	TRUE	181	85	23	Right hand	Male	finance	Yes, master student	1	1	4	2	3PP	3PP	3PP	3PP	3PP	ALT
46	¬VMT	3PP-ALT-1PP	29	TRUE	TRUE	183	82	30	Right hand	Male	finance	No, I'm not a student	1	1	4	3	1PP	1PP	1PP	3PP	ALT	1PP
47	¬VMT	3PP-1PP-ALT	27	TRUE	TRUE	183	80	25	Right hand	Male	materials science	Yes, master student	1	1	2	2	1PP	1PP	1PP	3PP	ALT	ALT
48	¬VMT	1PP-3PP-ALT	23	TRUE	TRUE	175	69	23	Right hand	Male	electrical engineering	Yes, master student	1	2	4	2	1PP	1PP	3PP	3PP	1PP	1PP
49	¬VMT	ALT-3PP-1PP	21	TRUE	FALSE	168	56	21	Right hand	Female	economics	Yes, bachelor student	1	1	2	2	NA	NA	NA	NA	NA	NA
50	¬VMT	1PP-ALT-3PP	32	TRUE	TRUE	184	80	21	Right hand	Male	Microengineering	Yes, bachelor student	1	1	3	1	1PP	3PP	1PP	3PP	1PP	ALT
51	¬VMT	1PP-3PP-ALT	25	TRUE	TRUE	183	68	19	Right hand	Male	Mechanical Engineering	Yes, bachelor student	1	2	3	2	1PP	1PP	1PP	3PP	3PP	ALT
52	¬VMT	ALT-3PP-1PP	30	TRUE	TRUE	183	81	23	Right hand	Male	computer science	Yes, bachelor student	1	1	4	2	1PP	1PP	1PP	3PP	1PP	ALT
53	¬VMT	1PP-ALT-3PP	35	TRUE	TRUE	NA	NA	NA	NA	NA	NA	NA	NA	NA	NA	NA	1PP	1PP	1PP	1PP	1PP	1PP
54	¬VMT	ALT-1PP-3PP	39	TRUE	TRUE	183	75	20	Right hand	Male	phzsics, computer sciences	Yes, bachelor student	1	2	3	1	1PP	3PP	1PP	1PP	3PP	1PP
56	¬VMT	ALT-3PP-1PP	19	TRUE	TRUE	178	63	23	Left hand	Male	computer science	Yes, bachelor student	1	2	2	2	1PP	3PP	1PP	3PP	ALT	1PP
57	¬VMT	1PP-3PP-ALT	36	TRUE	FALSE	185	78	23	Right hand	Male	Biomedical engineering	Yes, master student	1	1	2	1	1PP	1PP	1PP	1PP	1PP	1PP
58	¬VMT	1PP-3PP-ALT	40	TRUE	FALSE	180	71	19	Right hand	Male	Microtechnic	Yes, bachelor student	1	1	2	2	1PP	1PP	1PP	3PP	1PP	ALT
59	¬VMT	1PP-ALT-3PP	38	TRUE	TRUE	170	50	29	Right hand	Female	architecture	Yes, PhD student	1	1	2	1	1PP	1PP	1PP	3PP	1PP	ALT
60	¬VMT	ALT-1PP-3PP	37	TRUE	TRUE	187	61	26	Right hand	Male	digital business	No, I'm not a student	1	2	4	3	1PP	1PP	1PP	3PP	1PP	1PP
61	¬VMT	3PP-1PP-ALT	34	TRUE	TRUE	175	60	28	Right hand	Male	nanoelectronics	Yes, PhD student	1	1	2	2	1PP	1PP	1PP	3PP	1PP	ALT
62	¬VMT	ALT-1PP-3PP	37	TRUE	TRUE	180	70	21	Right hand	Male	computer science	Yes, bachelor student	1	2	3	2	1PP	1PP	1PP	3PP	1PP	1PP
63	¬VMT	3PP-ALT-1PP	22	TRUE	TRUE	179	73	29	Right hand	Male	mechanical engineering	No, I'm not a student	1	1	2	1	1PP	1PP	1PP	3PP	ALT	ALT
64	¬VMT	3PP-ALT-1PP	31	TRUE	FALSE	180	69	21	Right hand	Male	microengineering	Yes, bachelor student	2	1	2	1	3PP	1PP	3PP	3PP	ALT	ALT
65	¬VMT	1PP-ALT-3PP	18	TRUE	TRUE	174	70	20	Right hand	Male	cms	Yes, bachelor student	1	1	5	2	1PP	1PP	1PP	3PP	1PP	1PP
66	¬VMT	ALT-3PP-1PP	41	TRUE	TRUE	178	70	21	Right hand	Male	computer science	Yes, bachelor student	1	1	3	1	1PP	1PP	1PP	3PP	1PP	1PP
67	¬VMT	3PP-1PP-ALT	34	TRUE	TRUE	178	89	21	Left hand	Male	Electrical Engineering	Yes, bachelor student	1	2	4	2	3PP	3PP	1PP	3PP	ALT	ALT
