# Supplementary material for: Characterizing first and third person viewpoints and their alternation for embodied interaction in virtual reality
Source: PLoS One. 2017 Dec 27;12(12):e0190109. doi: 10.1371/journal.pone.0190109 (PMC5744958; doi:10.1371/journal.pone.0190109)
Supplement: S1 Data — (ZIP) [file pone.0190109.s008.zip › S1_data/MBD_Summary.csv]

subject	perspective	mocap	mbd.time
18	1PP	VMT	0.609375
18	3PP	VMT	0.710938000000169
18	ALT	VMT	0.609375
19	1PP	VMT	0.609375
19	3PP	VMT	0.507813000000056
19	ALT	VMT	1.320312
20	1PP	VMT	NA
20	3PP	VMT	NA
20	ALT	VMT	NA
21	1PP	VMT	1.015625
21	3PP	VMT	1.21875
21	ALT	VMT	1.320313
22	1PP	VMT	3.859375
22	3PP	VMT	4.265625
22	ALT	VMT	3.96093699999994
23	1PP	VMT	3.351562
23	3PP	VMT	3.25
23	ALT	VMT	2.94531200000006
24	1PP	VMT	0.914063000000056
24	3PP	VMT	1.21875
24	ALT	VMT	0.914062000000001
25	1PP	VMT	3.757813
25	3PP	VMT	3.65625
25	ALT	VMT	3.453125
26	1PP	VMT	0.507813000000056
26	3PP	VMT	0.710937999999942
26	ALT	VMT	0.609375
27	1PP	VMT	1.72656199999994
27	3PP	VMT	1.929688
27	ALT	VMT	1.421875
28	1PP	VMT	0.507813000000056
28	3PP	VMT	0.203125
28	ALT	VMT	0.40625
29	1PP	VMT	0.609375
29	3PP	VMT	1.421875
29	ALT	VMT	0.710936999999944
30	1PP	VMT	0.40625
30	3PP	VMT	0.304686999999944
30	ALT	VMT	0.304687999999999
31	1PP	VMT	1.72656199999994
31	3PP	VMT	2.03125
31	ALT	VMT	1.828125
32	1PP	VMT	2.335937
32	3PP	VMT	3.14843699999994
32	ALT	VMT	2.84375
34	1PP	VMT	0.710938000000056
34	3PP	VMT	0.609375
34	ALT	VMT	0.710938000000056
35	1PP	VMT	2.539063
35	3PP	VMT	1.828125
35	ALT	VMT	1.421875
36	1PP	VMT	0.40625
36	3PP	VMT	0.304686999999944
36	ALT	VMT	0.40625
37	1PP	VMT	2.234375
37	3PP	VMT	2.84375
37	ALT	VMT	2.03125
38	1PP	VMT	0.710937000000001
38	3PP	VMT	0.507812999999942
38	ALT	VMT	0.507813000000056
39	1PP	VMT	0.609375
39	3PP	VMT	0.507812000000058
39	ALT	VMT	0.609375
40	1PP	VMT	0.710937999999999
40	3PP	VMT	0.710936999999944
40	ALT	VMT	0.609375
41	1PP	VMT	1.32031199999994
41	3PP	VMT	1.21875
41	ALT	VMT	1.320313
42	1PP	VMT	2.33593699999994
42	3PP	VMT	2.84375
42	ALT	VMT	2.4375
43	1PP	¬VMT	0.609375
43	3PP	¬VMT	0.710937999999999
43	ALT	¬VMT	0.507813000000056
44	1PP	¬VMT	0.304688000000056
44	3PP	¬VMT	1.52343800000006
44	ALT	¬VMT	0.304687999999999
45	1PP	¬VMT	1.11718800000006
45	3PP	¬VMT	1.320313
45	ALT	¬VMT	1.21875
46	1PP	¬VMT	1.72656300000006
46	3PP	¬VMT	3.453125
46	ALT	¬VMT	2.03125
47	1PP	¬VMT	1.52343800000006
47	3PP	¬VMT	1.726563
47	ALT	¬VMT	1.828125
48	1PP	¬VMT	0.304687000000001
48	3PP	¬VMT	1.828125
48	ALT	¬VMT	1.015625
49	1PP	¬VMT	0.507811999999944
49	3PP	¬VMT	0.507813000000056
49	ALT	¬VMT	0.304687000000001
50	1PP	¬VMT	1.625
50	3PP	¬VMT	1.42187499999989
50	ALT	¬VMT	1.421875
51	1PP	¬VMT	1.421875
51	3PP	¬VMT	2.33593800000006
51	ALT	¬VMT	1.92968699999994
52	1PP	¬VMT	0.710936999999944
52	3PP	¬VMT	0.914061999999944
52	ALT	¬VMT	1.21875
53	1PP	¬VMT	0.304687999999999
53	3PP	¬VMT	0.609375
53	ALT	¬VMT	1.015625
54	1PP	¬VMT	0.304688000000056
54	3PP	¬VMT	0.304687000000058
54	ALT	¬VMT	0.304687999999999
56	1PP	¬VMT	1.52343699999994
56	3PP	¬VMT	1.92968800000006
56	ALT	¬VMT	1.929687
57	1PP	¬VMT	0.8125
57	3PP	¬VMT	0.507811999999944
57	ALT	¬VMT	0.40625
58	1PP	¬VMT	1.828125
58	3PP	¬VMT	4.16406199999994
58	ALT	¬VMT	2.84375
59	1PP	¬VMT	0.203125
59	3PP	¬VMT	1.92968699999983
59	ALT	¬VMT	0.203125
60	1PP	¬VMT	0.914063000000056
60	3PP	¬VMT	1.21875
60	ALT	¬VMT	0.8125
61	1PP	¬VMT	1.52343800000006
61	3PP	¬VMT	2.945313
61	ALT	¬VMT	2.03125
62	1PP	¬VMT	1.015625
62	3PP	¬VMT	0.914061999999944
62	ALT	¬VMT	1.117188
63	1PP	¬VMT	0.40625
63	3PP	¬VMT	0.507812000000001
63	ALT	¬VMT	0.507811999999944
64	1PP	¬VMT	0.8125
64	3PP	¬VMT	2.03125
64	ALT	¬VMT	1.015625
65	1PP	¬VMT	3.554687
65	3PP	¬VMT	2.4375
65	ALT	¬VMT	2.94531199999994
66	1PP	¬VMT	1.21875
66	3PP	¬VMT	1.421875
66	ALT	¬VMT	1.421875
67	1PP	¬VMT	0.203125
67	3PP	¬VMT	0.40625
67	ALT	¬VMT	0.203125
