# Supplementary material for: Characterizing first and third person viewpoints and their alternation for embodied interaction in virtual reality
Source: PLoS One. 2017 Dec 27;12(12):e0190109. doi: 10.1371/journal.pone.0190109 (PMC5744958; doi:10.1371/journal.pone.0190109)
Supplement: S1 Data — (ZIP) [file pone.0190109.s008.zip › S1_data/Reaching_Performance.csv]

subject	perspective	mocap	floor.targets	air.targets
18	1PP	VMT	2.488281	2.7421875
18	3PP	VMT	2.79296900000008	2.48828150000008
18	ALT	VMT	4.41796849999992	2.640625
19	1PP	VMT	4.21484399999997	2.89453149999997
19	3PP	VMT	4.3671875	3.046875
19	ALT	VMT	4.722656	2.9960935
20	1PP	VMT	NA	NA
20	3PP	VMT	NA	NA
20	ALT	VMT	NA	NA
21	1PP	VMT	2.9453125	2.640625
21	3PP	VMT	3.453125	2.58984349999997
21	ALT	VMT	4.3671875	3.351562
22	1PP	VMT	2.69140600000003	2.48828100000003
22	3PP	VMT	2.6914065	2.5390625
22	ALT	VMT	2.89453099999997	2.5390625
23	1PP	VMT	2.691406	2.7421875
23	3PP	VMT	3.453125	3.14843800000006
23	ALT	VMT	3.50390649999997	3.1484375
24	1PP	VMT	2.79296900000003	2.84375
24	3PP	VMT	2.99609349999997	2.48828150000003
24	ALT	VMT	3.453125	2.742188
25	1PP	VMT	2.7421875	2.4882815
25	3PP	VMT	3.30078099999997	2.5390625
25	ALT	VMT	2.94531300000006	2.7421875
26	1PP	VMT	3.40234400000003	2.69140650000003
26	3PP	VMT	2.69140650000003	2.7421875
26	ALT	VMT	3.25	2.335938
27	1PP	VMT	2.4375	2.5390625
27	3PP	VMT	3.25	2.4882815
27	ALT	VMT	2.79296850000003	2.38671850000003
28	1PP	VMT	5.23046900000003	2.58984349999997
28	3PP	VMT	2.7929685	2.386719
28	ALT	VMT	3.35156199999994	2.58984349999997
29	1PP	VMT	3.40234350000003	2.89453149999997
29	3PP	VMT	3.097656	2.5898435
29	ALT	VMT	4.1640625	3.96093800000006
30	1PP	VMT	2.640625	2.5390625
30	3PP	VMT	2.84375	2.4882815
30	ALT	VMT	2.792969	2.4882815
31	1PP	VMT	2.58984400000003	2.48828099999997
31	3PP	VMT	3.3007815	2.5390625
31	ALT	VMT	3.046875	3.55468699999994
32	1PP	VMT	3.7578125	2.7421875
32	3PP	VMT	2.9453125	2.69140599999997
32	ALT	VMT	3.402344	3.50390650000003
34	1PP	VMT	2.69140599999997	2.89453099999997
34	3PP	VMT	3.1484375	2.691406
34	ALT	VMT	2.89453099999997	2.69140650000003
35	1PP	VMT	2.9453125	3.046875
35	3PP	VMT	3.25	2.79296850000003
35	ALT	VMT	2.99609349999997	2.5390625
36	1PP	VMT	3.5546875	2.691406
36	3PP	VMT	2.99609400000003	3.046875
36	ALT	VMT	2.69140650000003	2.28515599999997
37	1PP	VMT	4.31640599999997	2.640625
37	3PP	VMT	2.99609349999997	2.7421875
37	ALT	VMT	3.0976565	2.7929685
38	1PP	VMT	2.6914065	2.7421875
38	3PP	VMT	2.58984399999997	2.43749950000006
38	ALT	VMT	2.69140650000003	2.7421875
39	1PP	VMT	5.23046900000003	2.640625
39	3PP	VMT	3.50390650000003	2.7421875
39	ALT	VMT	3.859375	2.9453125
40	1PP	VMT	3.554688	2.539062
40	3PP	VMT	3.300781	2.89453150000003
40	ALT	VMT	2.79296849999997	2.5390625
41	1PP	VMT	3.19921900000003	3.04687449999994
41	3PP	VMT	3.35156199999994	2.79296900000003
41	ALT	VMT	3.503906	2.691406
42	1PP	VMT	NA	NA
42	3PP	VMT	NA	NA
42	ALT	VMT	NA	NA
